# Supplementary material for: SweepCluster: A SNP clustering tool for detecting gene-specific sweeps in prokaryotes
Source: BMC Bioinformatics. 2022 Jan 6;23:19. doi: 10.1186/s12859-021-04533-6 (PMC8734265; doi:10.1186/s12859-021-04533-6)
Supplement: Supplementary file 1 — Additional file 1: Table S1. The list of all segregating SNPs in the core genome of S. pyogenes. Table S2. The list of 46 strains of S. pyogenes used for variant detection. Table S3. SNP clusters identified by SweepCluster from all segregating SNPs of S. pyogenes. Table S4. The list of SNPs from S. pyogenes associated with the disease phenotype acute rheumatic fever (p-value ≤ 0.05). Table S5. SNP clusters identified by SweepCluster from the SNPs associated with the disease phenotype acute rheumatic fever for S. pyogenes. [file 12859_2021_4533_MOESM1_ESM.xlsx]

## Sheet: TableS1
Table S1. The list of all segregating SNPs in the core genome of S. pyogenes.
SNP_Loc	VariantType	GeneAnnotation
39	inter-gene-3-5	||AP53_1||
40	inter-gene-3-5	||AP53_1||
63	inter-gene-3-5	||AP53_1||
69	inter-gene-3-5	||AP53_1||
71	inter-gene-3-5	||AP53_1||
79	inter-gene-3-5	||AP53_1||
80	inter-gene-3-5	||AP53_1||
88	inter-gene-3-5	||AP53_1||
92	inter-gene-3-5	||AP53_1||
104	inter-gene-3-5	||AP53_1||
108	inter-gene-3-5	||AP53_1||
121	inter-gene-3-5	||AP53_1||
136	inter-gene-3-5	||AP53_1||
189	inter-gene-3-5	||AP53_1||
192	inter-gene-3-5	||AP53_1||
202	inter-gene-3-5	||AP53_1||
384	CDS_synon	AP53_1
462	CDS_synon	AP53_1
513	CDS_synon	AP53_1
571	CDS_nonSynon	AP53_1
702	CDS_synon	AP53_1
921	CDS_synon	AP53_1
981	CDS_synon	AP53_1
1214	CDS_nonSynon	AP53_1
1245	CDS_synon	AP53_1
1272	CDS_synon	AP53_1
1327	CDS_nonSynon	AP53_1
1334	CDS_nonSynon	AP53_1
1358	CDS_nonSynon	AP53_1
1443	CDS_synon	AP53_1
1533	CDS_synon	AP53_1
1563	CDS_synon	AP53_1
1604	inter-gene-3-5	AP53_1||AP53_2||
1628	inter-gene-3-5	AP53_1||AP53_2||
1639	inter-gene-3-5	AP53_1||AP53_2||
1653	inter-gene-3-5	AP53_1||AP53_2||
1663	inter-gene-3-5	AP53_1||AP53_2||
1666	inter-gene-3-5	AP53_1||AP53_2||
1680	inter-gene-3-5	AP53_1||AP53_2||
1780	CDS_nonSynon	AP53_2
1790	CDS_nonSynon	AP53_2
1820	CDS_nonSynon	AP53_2
1822	CDS_nonSynon	AP53_2
1850	CDS_nonSynon	AP53_2
1859	CDS_nonSynon	AP53_2
1864	CDS_synon	AP53_2
1870	CDS_synon	AP53_2
2019	CDS_nonSynon	AP53_2
2023	CDS_synon	AP53_2
2035	CDS_synon	AP53_2
2134	CDS_synon	AP53_2
2146	CDS_synon	AP53_2
2251	CDS_synon	AP53_2
2320	CDS_nonSynon	AP53_2
2344	CDS_synon	AP53_2
2354	CDS_nonSynon	AP53_2
2437	CDS_synon	AP53_2
2452	CDS_synon	AP53_2
2461	CDS_synon	AP53_2
2470	CDS_synon	AP53_2
2500	CDS_synon	AP53_2
2524	CDS_synon	AP53_2
2575	CDS_synon	AP53_2
2683	CDS_synon	AP53_2
2686	CDS_synon	AP53_2
2716	CDS_synon	AP53_2
2773	CDS_synon	AP53_2
2827	CDS_synon	AP53_2
2950	inter-gene-3-5	AP53_2||AP53_3||
3120	CDS_nonSynon	AP53_3
3139	CDS_synon	AP53_3
3199	inter-gene-5-3	AP53_3||AP53_4||
3211	inter-gene-5-3	AP53_3||AP53_4||
3232	inter-gene-5-3	AP53_3||AP53_4||
3243	inter-gene-5-3	AP53_3||AP53_4||
3262	inter-gene-5-3	AP53_3||AP53_4||
3267	inter-gene-5-3	AP53_3||AP53_4||
3268	inter-gene-5-3	AP53_3||AP53_4||
3394	CDS_nonSynon	AP53_4
3707	CDS_synon	AP53_5
3721	CDS_nonSynon	AP53_5
3745	CDS_nonSynon	AP53_5
3768	CDS_nonSynon	AP53_5
3855	CDS_nonSynon	AP53_5
3972	CDS_nonSynon	AP53_5
3980	CDS_synon	AP53_5
3984	CDS_nonSynon	AP53_5
3989	CDS_synon	AP53_5
4049	CDS_nonSynon	AP53_5
4052	CDS_nonSynon	AP53_5
4126	CDS_nonSynon	AP53_5
4141	CDS_nonSynon	AP53_5
4164	CDS_nonSynon	AP53_5
4229	CDS_synon	AP53_5
4237	CDS_nonSynon	AP53_5
4448	CDS_synon	AP53_5
4488	CDS_nonSynon	AP53_5
4489	CDS_nonSynon	AP53_5
4490	CDS_nonSynon	AP53_5
4494	CDS_nonSynon	AP53_5
4523	CDS_synon	AP53_5
4550	CDS_synon	AP53_5
4556	CDS_synon	AP53_5
4607	inter-gene-3-5	AP53_5||AP53_6||
4686	CDS_synon	AP53_6
4840	CDS_nonSynon	AP53_6
4991	CDS_synon	AP53_6
5025	CDS_nonSynon	AP53_6
5101	CDS_nonSynon	AP53_6
5114	CDS_synon	AP53_6
5125	CDS_nonSynon	AP53_6
5126	CDS_nonSynon	AP53_6
5132	CDS_synon	AP53_6
5240	CDS_nonSynon	AP53_7
5345	CDS_nonSynon	AP53_7
5346	CDS_nonSynon	AP53_7
5430	CDS_nonSynon	AP53_7
5561	CDS_nonSynon	AP53_7
5562	CDS_nonSynon	AP53_7
5603	CDS_nonSynon	AP53_7
5611	CDS_synon	AP53_7
5613	CDS_nonSynon	AP53_7
5672	CDS_nonSynon	AP53_7
5692	CDS_synon	AP53_7
5716	CDS_synon	AP53_7
5737	CDS_synon	AP53_7
5746	CDS_synon	AP53_7
5798	CDS_nonSynon	AP53_7
5827	CDS_synon	AP53_7
5855	CDS_nonSynon	AP53_7
5876	CDS_nonSynon	AP53_7
5894	CDS_nonSynon	AP53_7
5898	CDS_nonSynon	AP53_7
5931	CDS_nonSynon	AP53_7
5986	CDS_synon	AP53_7
5990	CDS_nonSynon	AP53_7
6021	CDS_nonSynon	AP53_7
6079	CDS_synon	AP53_7
6220	CDS_synon	AP53_7
6245	CDS_nonSynon	AP53_7
6280	CDS_synon	AP53_7
6286	CDS_synon	AP53_7
6322	CDS_synon	AP53_7
6455	CDS_nonSynon	AP53_7
6459	CDS_nonSynon	AP53_7
6464	CDS_nonSynon	AP53_7
6478	CDS_synon	AP53_7
6502	CDS_synon	AP53_7
6519	CDS_nonSynon	AP53_7
6561	CDS_nonSynon	AP53_7
6592	CDS_nonSynon	AP53_7
6604	CDS_synon	AP53_7
6615	CDS_nonSynon	AP53_7
6630	CDS_nonSynon	AP53_7
6730	CDS_synon	AP53_7
6770	CDS_nonSynon	AP53_7
6793	CDS_synon	AP53_7
6848	CDS_nonSynon	AP53_7
6862	CDS_synon	AP53_7
6889	CDS_synon	AP53_7
6893	CDS_nonSynon	AP53_7
6895	CDS_nonSynon	AP53_7
6898	CDS_synon	AP53_7
6904	CDS_synon	AP53_7
6910	CDS_synon	AP53_7
6919	CDS_synon	AP53_7
6941	CDS_nonSynon	AP53_7
6955	CDS_synon	AP53_7
7061	CDS_nonSynon	AP53_7
7129	CDS_synon	AP53_7
7189	CDS_synon	AP53_7
7210	CDS_synon	AP53_7
7227	CDS_nonSynon	AP53_7
7252	CDS_synon	AP53_7
7268	CDS_nonSynon	AP53_7
7299	CDS_nonSynon	AP53_7
7362	CDS_nonSynon	AP53_7
7368	CDS_nonSynon	AP53_7
7369	CDS_nonSynon	AP53_7
7384	CDS_synon	AP53_7
7424	CDS_nonSynon	AP53_7
7426	CDS_nonSynon	AP53_7
7444	CDS_synon	AP53_7
7459	CDS_synon	AP53_7
7581	CDS_nonSynon	AP53_7
7600	CDS_synon	AP53_7
7606	CDS_synon	AP53_7
7609	CDS_synon	AP53_7
7615	CDS_synon	AP53_7
7616	CDS_synon	AP53_7
7618	CDS_synon	AP53_7
7633	CDS_synon	AP53_7
7639	CDS_synon	AP53_7
7642	CDS_synon	AP53_7
7648	CDS_synon	AP53_7
7654	CDS_synon	AP53_7
7660	CDS_synon	AP53_7
7663	CDS_synon	AP53_7
7666	CDS_synon	AP53_7
7675	CDS_synon	AP53_7
7678	CDS_synon	AP53_7
7681	CDS_synon	AP53_7
7693	CDS_synon	AP53_7
7703	CDS_nonSynon	AP53_7
7711	CDS_synon	AP53_7
7717	CDS_synon	AP53_7
7720	CDS_synon	AP53_7
7732	CDS_synon	AP53_7
7738	CDS_nonSynon	AP53_7
7744	CDS_synon	AP53_7
7747	CDS_synon	AP53_7
7748	CDS_nonSynon	AP53_7
7753	CDS_synon	AP53_7
7768	CDS_synon	AP53_7
7772	CDS_nonSynon	AP53_7
7783	CDS_synon	AP53_7
7786	CDS_synon	AP53_7
7792	CDS_synon	AP53_7
7859	CDS_nonSynon	AP53_7
7870	CDS_synon	AP53_7
7876	CDS_synon	AP53_7
7912	CDS_synon	AP53_7
7954	CDS_synon	AP53_7
7957	CDS_synon	AP53_7
7966	CDS_synon	AP53_7
7967	CDS_synon	AP53_7
7969	CDS_synon	AP53_7
7972	CDS_synon	AP53_7
7975	CDS_synon	AP53_7
7978	CDS_synon	AP53_7
7999	CDS_synon	AP53_7
8030	CDS_nonSynon	AP53_7
8041	CDS_synon	AP53_7
8044	CDS_synon	AP53_7
8053	CDS_synon	AP53_7
8095	CDS_synon	AP53_7
8098	CDS_synon	AP53_7
8149	CDS_synon	AP53_7
8158	CDS_synon	AP53_7
8200	CDS_synon	AP53_7
8206	CDS_synon	AP53_7
8230	CDS_synon	AP53_7
8243	CDS_nonSynon	AP53_7
8248	CDS_synon	AP53_7
8257	CDS_synon	AP53_7
8284	CDS_synon	AP53_7
8287	CDS_synon	AP53_7
8293	CDS_synon	AP53_7
8301	CDS_nonSynon	AP53_7
8305	CDS_synon	AP53_7
8308	CDS_synon	AP53_7
8309	CDS_nonSynon	AP53_7
8320	CDS_synon	AP53_7
8322	CDS_nonSynon	AP53_7
8358	CDS_nonSynon	AP53_7
8386	CDS_synon	AP53_7
8395	CDS_synon	AP53_7
8398	CDS_nonSynon	AP53_7
8446	CDS_nonSynon	AP53_7
8474	CDS_nonSynon	AP53_7
8541	CDS_nonSynon	AP53_7
8551	CDS_synon	AP53_7
8578	CDS_synon	AP53_7
8635	CDS_synon	AP53_7
8638	CDS_synon	AP53_7
8647	CDS_synon	AP53_7
8656	CDS_synon	AP53_7
8661	CDS_nonSynon	AP53_7
8694	CDS_nonSynon	AP53_7
8713	CDS_synon	AP53_7
8722	CDS_nonSynon	AP53_7
8794	inter-gene-3-5	AP53_7||AP53_8||
8864	inter-gene-3-5	AP53_7||AP53_8||
8865	inter-gene-3-5	AP53_7||AP53_8||
8866	inter-gene-3-5	AP53_7||AP53_8||
9022	CDS_nonSynon	AP53_8
9193	CDS_synon	AP53_9
9205	CDS_synon	AP53_9
9274	CDS_synon	AP53_9
9280	CDS_synon	AP53_9
9304	CDS_synon	AP53_9
9395	CDS_nonSynon	AP53_9
9400	CDS_nonSynon	AP53_9
9457	CDS_synon	AP53_9
9540	CDS_synon	AP53_10
9547	CDS_nonSynon	AP53_10
9683	CDS_nonSynon	AP53_11
9690	CDS_nonSynon	AP53_11
9711	CDS_synon	AP53_11
9723	CDS_synon	AP53_11
9813	CDS_synon	AP53_11
9814	CDS_nonSynon	AP53_11
9852	CDS_synon	AP53_11
9881	CDS_nonSynon	AP53_11
9882	CDS_nonSynon	AP53_11
9911	CDS_nonSynon	AP53_11
9927	CDS_synon	AP53_11
10037	CDS_nonSynon	AP53_11
10095	CDS_synon	AP53_11
10114	CDS_nonSynon	AP53_11
10118	CDS_nonSynon	AP53_11
10253	CDS_nonSynon	AP53_11
10353	CDS_synon	AP53_11
10360	CDS_nonSynon	AP53_11
10407	CDS_synon	AP53_11
10442	CDS_nonSynon	AP53_11
10482	CDS_synon	AP53_11
10507	CDS_nonSynon	AP53_11
10528	CDS_nonSynon	AP53_11
10540	CDS_synon	AP53_11
10624	CDS_nonSynon	AP53_11
10674	CDS_synon	AP53_11
10770	CDS_synon	AP53_11
10852	CDS_nonSynon	AP53_11
10858	CDS_nonSynon	AP53_11
10901	CDS_nonSynon	AP53_11
10954	CDS_nonSynon	AP53_12
11018	CDS_synon	AP53_12
11069	CDS_synon	AP53_12
11073	CDS_synon	AP53_12
11092	CDS_nonSynon	AP53_12
11136	CDS_nonSynon	AP53_12
11146	CDS_nonSynon	AP53_12
11264	CDS_synon	AP53_12
11317	CDS_nonSynon	AP53_12
11370	CDS_nonSynon	AP53_12
11449	CDS_nonSynon	AP53_12
11489	CDS_synon	AP53_12
11491	CDS_nonSynon	AP53_12
11535	CDS_synon	AP53_12
11561	CDS_synon	AP53_12
11594	CDS_synon	AP53_12
11678	CDS_synon	AP53_12
11685	CDS_nonSynon	AP53_12
11687	CDS_nonSynon	AP53_12
11773	CDS_nonSynon	AP53_12
11828	CDS_synon	AP53_12
11879	CDS_nonSynon	AP53_12
11917	CDS_nonSynon	AP53_12
11926	CDS_nonSynon	AP53_12
11953	CDS_nonSynon	AP53_12
11971	CDS_nonSynon	AP53_12
12101	CDS_synon	AP53_12
12113	CDS_synon	AP53_12
12114	CDS_nonSynon	AP53_12
12116	CDS_nonSynon	AP53_12
12122	CDS_synon	AP53_12
12130	CDS_nonSynon	AP53_12
12131	CDS_nonSynon	AP53_12
12132	CDS_nonSynon	AP53_12
12140	CDS_synon	AP53_12
12149	CDS_synon	AP53_12
12150	CDS_nonSynon	AP53_12
12152	CDS_nonSynon	AP53_12
12156	CDS_nonSynon	AP53_12
12222	CDS_nonSynon	AP53_12
12239	inter-gene-3-5	AP53_12||AP53_13||
12246	CDS_synon	AP53_13
12300	CDS_synon	AP53_13
12337	CDS_nonSynon	AP53_13
12453	CDS_synon	AP53_13
12666	CDS_synon	AP53_13
12705	CDS_synon	AP53_13
12747	CDS_synon	AP53_13
12867	CDS_synon	AP53_14
12911	CDS_nonSynon	AP53_14
13023	CDS_synon	AP53_14
13033	CDS_nonSynon	AP53_14
13070	CDS_nonSynon	AP53_14
13122	CDS_nonSynon	AP53_14
13257	CDS_synon	AP53_14
13344	CDS_synon	AP53_14
13345	CDS_nonSynon	AP53_14
13461	CDS_synon	AP53_14
13482	CDS_synon	AP53_14
13566	CDS_synon	AP53_14
13575	CDS_synon	AP53_14
13647	CDS_synon	AP53_14
13680	CDS_synon	AP53_14
13728	CDS_synon	AP53_14
13827	CDS_synon	AP53_14
13839	CDS_synon	AP53_14
13936	CDS_nonSynon	AP53_14
14019	CDS_synon	AP53_14
14052	CDS_synon	AP53_14
14163	CDS_synon	AP53_14
14418	CDS_synon	AP53_14
14470	CDS_nonSynon	AP53_14
14503	CDS_nonSynon	AP53_14
14692	CDS_nonSynon	AP53_14
14712	CDS_synon	AP53_14
14762	CDS_nonSynon	AP53_14
14785	inter-gene-3-5	AP53_14||AP53_15||
14797	inter-gene-3-5	AP53_14||AP53_15||
14818	inter-gene-3-5	AP53_14||AP53_15||
14827	inter-gene-3-5	AP53_14||AP53_15||
14848	inter-gene-3-5	AP53_14||AP53_15||
14885	inter-gene-3-5	AP53_14||AP53_15||
14894	inter-gene-3-5	AP53_14||AP53_15||
14924	inter-gene-3-5	AP53_14||AP53_15||
14934	inter-gene-3-5	AP53_14||AP53_15||
14935	inter-gene-3-5	AP53_14||AP53_15||
14968	inter-gene-3-5	AP53_14||AP53_15||
14993	inter-gene-3-5	AP53_14||AP53_15||
15163	CDS_synon	AP53_15
15185	CDS_nonSynon	AP53_15
15190	CDS_synon	AP53_15
15299	CDS_nonSynon	AP53_15
15314	CDS_nonSynon	AP53_15
15316	CDS_nonSynon	AP53_15
15466	CDS_synon	AP53_15
15490	CDS_synon	AP53_15
15547	CDS_nonSynon	AP53_15
15628	CDS_synon	AP53_15
15671	CDS_synon	AP53_15
15692	CDS_nonSynon	AP53_15
15695	CDS_nonSynon	AP53_15
15699	CDS_nonSynon	AP53_15
15723	CDS_nonSynon	AP53_15
15773	CDS_nonSynon	AP53_15
15775	CDS_nonSynon	AP53_15
15781	CDS_synon	AP53_15
15784	CDS_synon	AP53_15
15868	CDS_synon	AP53_15
15877	CDS_synon	AP53_15
15927	CDS_nonSynon	AP53_15
15984	CDS_nonSynon	AP53_15
16075	CDS_synon	AP53_15
16148	CDS_nonSynon	AP53_15
16324	CDS_nonSynon	AP53_15
16366	CDS_nonSynon	AP53_15
16387	CDS_synon	AP53_15
16450	CDS_synon	AP53_15
16452	CDS_nonSynon	AP53_15
16503	inter-gene-3-5	AP53_15||AP53_rna1||
16543	inter-gene-3-5	AP53_15||AP53_rna1||
16561	inter-gene-3-5	AP53_15||AP53_rna1||
16572	inter-gene-3-5	AP53_15||AP53_rna1||
16604	inter-gene-3-5	AP53_15||AP53_rna1||
16615	inter-gene-3-5	AP53_15||AP53_rna1||
16624	inter-gene-3-5	AP53_15||AP53_rna1||
16653	inter-gene-3-5	AP53_15||AP53_rna1||
16689	inter-gene-3-5	AP53_15||AP53_rna1||
16697	inter-gene-3-5	AP53_15||AP53_rna1||
16704	inter-gene-3-5	AP53_15||AP53_rna1||
16726	inter-gene-3-5	AP53_15||AP53_rna1||
16737	inter-gene-3-5	AP53_15||AP53_rna1||
16997	inter-gene-3-5	AP53_15||AP53_rna1||
17039	inter-gene-5	AP53_rna1||
17063	inter-gene-5	AP53_rna1||
17151	pseudo-gene|ncRNA	AP53_rna1
17246	pseudo-gene|ncRNA	AP53_rna1
17278	pseudo-gene|ncRNA	AP53_rna1
17640	pseudo-gene|ncRNA	AP53_rna1
17791	pseudo-gene|ncRNA	AP53_rna1
18066	pseudo-gene|ncRNA	AP53_rna1
18333	pseudo-gene|ncRNA	AP53_rna1
18785	inter-gene-3-5	AP53_rna2||AP53_rna3||
18786	inter-gene-3-5	AP53_rna2||AP53_rna3||
18789	inter-gene-3-5	AP53_rna2||AP53_rna3||
18805	inter-gene-3-5	AP53_rna2||AP53_rna3||
18816	inter-gene-3-5	AP53_rna2||AP53_rna3||
18817	inter-gene-3-5	AP53_rna2||AP53_rna3||
18822	inter-gene-3-5	AP53_rna2||AP53_rna3||
18831	inter-gene-3-5	AP53_rna2||AP53_rna3||
18838	inter-gene-3-5	AP53_rna2||AP53_rna3||
18887	inter-gene-3-5	AP53_rna2||AP53_rna3||
18994	inter-gene-3-5	AP53_rna2||AP53_rna3||
18997	inter-gene-3-5	AP53_rna2||AP53_rna3||
19000	inter-gene-3-5	AP53_rna2||AP53_rna3||
19098	pseudo-gene|ncRNA	AP53_rna3
19165	pseudo-gene|ncRNA	AP53_rna3
19166	pseudo-gene|ncRNA	AP53_rna3
19167	pseudo-gene|ncRNA	AP53_rna3
19169	pseudo-gene|ncRNA	AP53_rna3
19170	pseudo-gene|ncRNA	AP53_rna3
19176	pseudo-gene|ncRNA	AP53_rna3
19177	pseudo-gene|ncRNA	AP53_rna3
19179	pseudo-gene|ncRNA	AP53_rna3
19180	pseudo-gene|ncRNA	AP53_rna3
19181	pseudo-gene|ncRNA	AP53_rna3
19188	pseudo-gene|ncRNA	AP53_rna3
19200	pseudo-gene|ncRNA	AP53_rna3
19294	pseudo-gene|ncRNA	AP53_rna3
19308	pseudo-gene|ncRNA	AP53_rna3
19310	pseudo-gene|ncRNA	AP53_rna3
19317	pseudo-gene|ncRNA	AP53_rna3
19319	pseudo-gene|ncRNA	AP53_rna3
19340	pseudo-gene|ncRNA	AP53_rna3
19348	pseudo-gene|ncRNA	AP53_rna3
19356	pseudo-gene|ncRNA	AP53_rna3
19396	pseudo-gene|ncRNA	AP53_rna3
19455	pseudo-gene|ncRNA	AP53_rna3
19466	pseudo-gene|ncRNA	AP53_rna3
19703	pseudo-gene|ncRNA	AP53_rna3
19719	pseudo-gene|ncRNA	AP53_rna3
19720	pseudo-gene|ncRNA	AP53_rna3
19721	pseudo-gene|ncRNA	AP53_rna3
19779	pseudo-gene|ncRNA	AP53_rna3
19788	pseudo-gene|ncRNA	AP53_rna3
19958	pseudo-gene|ncRNA	AP53_rna3
20002	pseudo-gene|ncRNA	AP53_rna3
20243	pseudo-gene|ncRNA	AP53_rna3
20337	pseudo-gene|ncRNA	AP53_rna3
20378	pseudo-gene|ncRNA	AP53_rna3
20484	pseudo-gene|ncRNA	AP53_rna3
20602	pseudo-gene|ncRNA	AP53_rna3
21201	pseudo-gene|ncRNA	AP53_rna3
21355	pseudo-gene|ncRNA	AP53_rna3
21737	pseudo-gene|ncRNA	AP53_rna3
21941	inter-gene-3-5	AP53_rna3||AP53_rna4||
21981	inter-gene-3-5	AP53_rna3||AP53_rna4||
22006	inter-gene-3-5	AP53_rna3||AP53_rna4||
22009	inter-gene-3-5	AP53_rna3||AP53_rna4||
22089	pseudo-gene|ncRNA	AP53_rna4
22100	pseudo-gene|ncRNA	AP53_rna4
22125	pseudo-gene|ncRNA	AP53_rna4
29444	pseudo-gene|ncRNA	AP53_rna32
29754	inter-gene-3	AP53_rna34||
29782	inter-gene-3	AP53_rna34||
29788	inter-gene-3	AP53_rna34||
29809	inter-gene-3	AP53_rna34||
29823	inter-gene-3	AP53_rna34||
29824	inter-gene-3	AP53_rna34||
29831	inter-gene-3	AP53_rna34||
29842	inter-gene-3	AP53_rna34||
29873	inter-gene-3	AP53_rna34||
29882	inter-gene-3	AP53_rna34||
29891	inter-gene-3	AP53_rna34||
29909	inter-gene-3	AP53_rna34||
29938	inter-gene-3	AP53_rna34||
29954	inter-gene-3	AP53_rna34||
30087	inter-gene-3	AP53_rna34||
30088	inter-gene-3	AP53_rna34||
30098	inter-gene-3	AP53_rna34||
30108	inter-gene-3	AP53_rna34||
30115	inter-gene-3	AP53_rna34||
30138	inter-gene-3	AP53_rna34||
30142	inter-gene-3	AP53_rna34||
30151	inter-gene-3	AP53_rna34||
30226	inter-gene-5	AP53_16||
30277	inter-gene-5	AP53_16||
30339	inter-gene-5	AP53_16||
30340	inter-gene-5	AP53_16||
30359	inter-gene-5	AP53_16||
30361	inter-gene-5	AP53_16||
30368	inter-gene-5	AP53_16||
30373	inter-gene-5	AP53_16||
30395	inter-gene-5	AP53_16||
30399	inter-gene-5	AP53_16||
30405	inter-gene-5	AP53_16||
30415	inter-gene-5	AP53_16||
30421	inter-gene-5	AP53_16||
30459	inter-gene-5	AP53_16||
30463	inter-gene-5	AP53_16||
30466	inter-gene-5	AP53_16||
30823	inter-gene-5	AP53_16||
30826	inter-gene-5	AP53_16||
30841	inter-gene-5	AP53_16||
30855	inter-gene-5	AP53_16||
30863	inter-gene-5	AP53_16||
30904	inter-gene-5	AP53_16||
30909	inter-gene-5	AP53_16||
30912	inter-gene-5	AP53_16||
30948	inter-gene-5	AP53_16||
30951	inter-gene-5	AP53_16||
30964	inter-gene-5	AP53_16||
30971	inter-gene-5	AP53_16||
31010	inter-gene-5	AP53_16||
31015	inter-gene-5	AP53_16||
31032	inter-gene-5	AP53_16||
31078	inter-gene-5	AP53_16||
31103	inter-gene-5	AP53_16||
31207	CDS_synon	AP53_16
31215	CDS_synon	AP53_16
31233	CDS_synon	AP53_16
31239	CDS_synon	AP53_16
31260	CDS_synon	AP53_16
31266	CDS_nonSynon	AP53_16
31267	CDS_nonSynon	AP53_16
31272	CDS_synon	AP53_16
31273	CDS_nonSynon	AP53_16
31274	CDS_nonSynon	AP53_16
31276	CDS_nonSynon	AP53_16
31278	CDS_nonSynon	AP53_16
31281	CDS_synon	AP53_16
31290	CDS_nonSynon	AP53_16
31293	CDS_synon	AP53_16
31309	CDS_nonSynon	AP53_16
31310	CDS_nonSynon	AP53_16
31311	CDS_nonSynon	AP53_16
31312	CDS_synon	AP53_16
31314	CDS_synon	AP53_16
31318	CDS_nonSynon	AP53_16
31323	CDS_synon	AP53_16
31326	CDS_synon	AP53_16
31327	CDS_nonSynon	AP53_16
31330	CDS_nonSynon	AP53_16
31335	CDS_synon	AP53_16
31348	CDS_nonSynon	AP53_16
31349	CDS_nonSynon	AP53_16
31350	CDS_nonSynon	AP53_16
31353	CDS_synon	AP53_16
31362	CDS_synon	AP53_16
31368	CDS_synon	AP53_16
31375	CDS_synon	AP53_16
31381	CDS_nonSynon	AP53_16
31396	CDS_synon	AP53_16
31398	CDS_synon	AP53_16
31401	CDS_synon	AP53_16
31406	CDS_nonSynon	AP53_16
31411	CDS_nonSynon	AP53_16
31422	CDS_synon	AP53_16
31424	CDS_nonSynon	AP53_16
31425	CDS_nonSynon	AP53_16
31434	CDS_synon	AP53_16
31435	CDS_nonSynon	AP53_16
31440	CDS_synon	AP53_16
31443	CDS_synon	AP53_16
31453	CDS_nonSynon	AP53_16
31455	CDS_nonSynon	AP53_16
31456	CDS_nonSynon	AP53_16
31461	CDS_synon	AP53_16
31466	CDS_nonSynon	AP53_16
31467	CDS_nonSynon	AP53_16
31474	CDS_nonSynon	AP53_16
31524	CDS_synon	AP53_16
31542	CDS_synon	AP53_16
31550	CDS_nonSynon	AP53_16
31578	CDS_synon	AP53_16
31581	CDS_synon	AP53_16
31582	CDS_nonSynon	AP53_16
31584	CDS_nonSynon	AP53_16
31586	CDS_nonSynon	AP53_16
31587	CDS_nonSynon	AP53_16
31596	CDS_synon	AP53_16
31599	CDS_synon	AP53_16
31605	CDS_synon	AP53_16
31607	CDS_nonSynon	AP53_16
31610	CDS_nonSynon	AP53_16
31611	CDS_nonSynon	AP53_16
31623	CDS_synon	AP53_16
31629	CDS_synon	AP53_16
31630	CDS_nonSynon	AP53_16
31633	CDS_synon	AP53_16
31638	CDS_synon	AP53_16
31658	CDS_nonSynon	AP53_16
31662	CDS_synon	AP53_16
31674	CDS_synon	AP53_16
31678	CDS_nonSynon	AP53_16
31680	CDS_nonSynon	AP53_16
31690	CDS_nonSynon	AP53_16
31691	CDS_nonSynon	AP53_16
31704	CDS_synon	AP53_16
31710	CDS_synon	AP53_16
31713	CDS_synon	AP53_16
31722	CDS_synon	AP53_16
31729	CDS_nonSynon	AP53_16
31737	CDS_synon	AP53_16
31744	CDS_nonSynon	AP53_16
31746	CDS_nonSynon	AP53_16
31749	CDS_synon	AP53_16
31755	CDS_synon	AP53_16
31764	CDS_synon	AP53_16
31765	CDS_nonSynon	AP53_16
31772	CDS_nonSynon	AP53_16
31775	CDS_nonSynon	AP53_16
31779	CDS_synon	AP53_16
31781	CDS_nonSynon	AP53_16
31782	CDS_nonSynon	AP53_16
31784	CDS_nonSynon	AP53_16
31785	CDS_nonSynon	AP53_16
31795	CDS_nonSynon	AP53_16
31797	CDS_nonSynon	AP53_16
31803	CDS_synon	AP53_16
31806	CDS_synon	AP53_16
31827	CDS_synon	AP53_16
31829	CDS_nonSynon	AP53_16
31833	CDS_synon	AP53_16
31834	CDS_nonSynon	AP53_16
31836	CDS_nonSynon	AP53_16
31837	CDS_nonSynon	AP53_16
31838	CDS_nonSynon	AP53_16
31843	CDS_nonSynon	AP53_16
31845	CDS_nonSynon	AP53_16
31847	CDS_nonSynon	AP53_16
31848	CDS_nonSynon	AP53_16
31851	CDS_synon	AP53_16
31854	CDS_synon	AP53_16
31855	CDS_nonSynon	AP53_16
31858	CDS_nonSynon	AP53_16
31863	CDS_synon	AP53_16
31866	CDS_synon	AP53_16
31869	CDS_synon	AP53_16
31875	CDS_synon	AP53_16
31882	CDS_nonSynon	AP53_16
31883	CDS_nonSynon	AP53_16
31885	CDS_nonSynon	AP53_16
31890	CDS_synon	AP53_16
31893	CDS_synon	AP53_16
31896	CDS_synon	AP53_16
31897	CDS_nonSynon	AP53_16
31901	CDS_nonSynon	AP53_16
31905	CDS_synon	AP53_16
31908	CDS_synon	AP53_16
31910	CDS_nonSynon	AP53_16
31914	CDS_synon	AP53_16
31915	CDS_nonSynon	AP53_16
31917	CDS_nonSynon	AP53_16
31963	CDS_nonSynon	AP53_16
31981	CDS_nonSynon	AP53_16
32038	CDS_nonSynon	AP53_16
32059	CDS_nonSynon	AP53_16
32060	CDS_nonSynon	AP53_16
32061	CDS_nonSynon	AP53_16
32068	CDS_nonSynon	AP53_16
32069	CDS_nonSynon	AP53_16
32074	CDS_nonSynon	AP53_16
32075	CDS_nonSynon	AP53_16
32081	CDS_nonSynon	AP53_16
32085	CDS_synon	AP53_16
32091	CDS_synon	AP53_16
32100	CDS_synon	AP53_16
32109	CDS_synon	AP53_16
32112	CDS_synon	AP53_16
32118	CDS_synon	AP53_16
32127	CDS_synon	AP53_16
32139	CDS_synon	AP53_16
32148	CDS_synon	AP53_16
32151	CDS_synon	AP53_16
32157	CDS_synon	AP53_16
32167	CDS_nonSynon	AP53_16
32168	CDS_nonSynon	AP53_16
32169	CDS_nonSynon	AP53_16
32172	CDS_synon	AP53_16
32184	CDS_synon	AP53_16
32187	CDS_synon	AP53_16
32199	CDS_synon	AP53_16
32202	CDS_synon	AP53_16
32205	CDS_synon	AP53_16
32208	CDS_synon	AP53_16
32217	CDS_synon	AP53_16
32220	CDS_synon	AP53_16
32226	CDS_synon	AP53_16
32235	CDS_synon	AP53_16
32241	CDS_synon	AP53_16
32250	CDS_synon	AP53_16
32253	CDS_synon	AP53_16
32259	CDS_synon	AP53_16
32262	CDS_synon	AP53_16
32265	CDS_synon	AP53_16
32271	CDS_synon	AP53_16
32280	CDS_synon	AP53_16
32281	CDS_nonSynon	AP53_16
32283	CDS_nonSynon	AP53_16
32288	CDS_nonSynon	AP53_16
32295	CDS_synon	AP53_16
32304	CDS_synon	AP53_16
32307	CDS_synon	AP53_16
32321	CDS_nonSynon	AP53_16
32328	CDS_synon	AP53_16
32334	CDS_synon	AP53_16
32337	CDS_synon	AP53_16
32346	CDS_synon	AP53_16
32406	inter-gene-3-5	AP53_16||AP53_17||
32432	inter-gene-3-5	AP53_16||AP53_17||
32458	inter-gene-3-5	AP53_16||AP53_17||
32464	inter-gene-3-5	AP53_16||AP53_17||
32470	inter-gene-3-5	AP53_16||AP53_17||
32508	inter-gene-3-5	AP53_16||AP53_17||
32526	inter-gene-3-5	AP53_16||AP53_17||
32544	inter-gene-3-5	AP53_16||AP53_17||
32708	CDS_nonSynon	AP53_17
32717	CDS_nonSynon	AP53_17
32719	CDS_nonSynon	AP53_17
32745	CDS_synon	AP53_17
32771	CDS_nonSynon	AP53_17
32841	CDS_synon	AP53_17
32928	CDS_synon	AP53_17
32973	CDS_synon	AP53_17
33058	CDS_nonSynon	AP53_17
33243	CDS_synon	AP53_17
33255	CDS_synon	AP53_17
33291	CDS_synon	AP53_17
33333	CDS_synon	AP53_17
33372	CDS_synon	AP53_17
33396	CDS_synon	AP53_17
33417	CDS_synon	AP53_17
33460	CDS_nonSynon	AP53_17
33495	CDS_synon	AP53_17
33555	CDS_synon	AP53_17
33604	inter-gene-3-5	AP53_17||AP53_18||
33633	inter-gene-3-5	AP53_17||AP53_18||
33640	inter-gene-3-5	AP53_17||AP53_18||
33656	inter-gene-3-5	AP53_17||AP53_18||
33660	inter-gene-3-5	AP53_17||AP53_18||
33667	inter-gene-3-5	AP53_17||AP53_18||
33669	inter-gene-3-5	AP53_17||AP53_18||
33697	inter-gene-3-5	AP53_17||AP53_18||
33734	inter-gene-3-5	AP53_17||AP53_18||
33767	inter-gene-3-5	AP53_17||AP53_18||
33769	inter-gene-3-5	AP53_17||AP53_18||
33815	CDS_synon	AP53_18
33852	CDS_nonSynon	AP53_18
34090	CDS_nonSynon	AP53_18
34127	CDS_synon	AP53_18
34259	CDS_synon	AP53_18
34261	CDS_nonSynon	AP53_18
34271	CDS_synon	AP53_18
34331	CDS_synon	AP53_18
34352	CDS_synon	AP53_18
34482	CDS_nonSynon	AP53_18
34505	CDS_synon	AP53_18
34550	inter-gene-3-5	AP53_18||AP53_19||
34631	inter-gene-3-5	AP53_18||AP53_19||
34720	CDS_nonSynon	AP53_19
34757	CDS_synon	AP53_19
34889	CDS_synon	AP53_19
34901	CDS_nonSynon	AP53_19
34943	CDS_synon	AP53_19
34954	CDS_nonSynon	AP53_19
35019	CDS_nonSynon	AP53_19
35089	CDS_nonSynon	AP53_19
35166	CDS_nonSynon	AP53_19
35205	CDS_nonSynon	AP53_19
35219	CDS_synon	AP53_19
35225	CDS_synon	AP53_19
35227	CDS_nonSynon	AP53_19
35268	CDS_nonSynon	AP53_19
35314	CDS_nonSynon	AP53_19
35362	CDS_nonSynon	AP53_19
35393	CDS_nonSynon	AP53_19
35413	CDS_nonSynon	AP53_19
35426	CDS_synon	AP53_19
35429	CDS_synon	AP53_19
35461	CDS_nonSynon	AP53_19
35604	CDS_nonSynon	AP53_19
35670	CDS_nonSynon	AP53_20
35673	CDS_synon	AP53_20
35703	CDS_synon	AP53_20
35748	CDS_synon	AP53_20
35809	CDS_nonSynon	AP53_20
35815	CDS_nonSynon	AP53_20
35830	CDS_nonSynon	AP53_20
35839	CDS_nonSynon	AP53_20
35851	CDS_nonSynon	AP53_20
35852	CDS_nonSynon	AP53_20
35857	CDS_nonSynon	AP53_20
35889	CDS_nonSynon	AP53_20
35949	inter-gene-3-5	AP53_20||AP53_21||
35971	inter-gene-3-5	AP53_20||AP53_21||
36018	CDS_nonSynon	AP53_21
36098	CDS_nonSynon	AP53_21
36104	CDS_nonSynon	AP53_21
36106	CDS_nonSynon	AP53_21
36160	CDS_synon	AP53_21
36161	CDS_nonSynon	AP53_21
36175	CDS_synon	AP53_21
36237	CDS_nonSynon	AP53_21
36294	CDS_nonSynon	AP53_21
36301	CDS_synon	AP53_21
36319	CDS_synon	AP53_21
36327	CDS_nonSynon	AP53_21
36367	CDS_synon	AP53_21
36369	CDS_nonSynon	AP53_21
36370	CDS_nonSynon	AP53_21
36419	CDS_nonSynon	AP53_21
36442	CDS_synon	AP53_21
36523	CDS_nonSynon	AP53_21
36527	CDS_nonSynon	AP53_21
36565	CDS_synon	AP53_21
36617	CDS_nonSynon	AP53_21
36637	CDS_synon	AP53_21
36646	CDS_synon	AP53_21
36697	CDS_synon	AP53_21
36733	CDS_synon	AP53_21
36856	inter-gene-3-5	AP53_21||AP53_22||
36910	CDS_synon	AP53_22
36925	CDS_synon	AP53_22
36943	CDS_synon	AP53_22
36961	CDS_synon	AP53_22
36972	CDS_nonSynon	AP53_22
36973	CDS_nonSynon	AP53_22
36991	CDS_synon	AP53_22
36995	CDS_nonSynon	AP53_22
37021	CDS_synon	AP53_22
37040	CDS_nonSynon	AP53_22
37067	CDS_nonSynon	AP53_22
37082	CDS_nonSynon	AP53_22
37094	CDS_nonSynon	AP53_22
37130	CDS_nonSynon	AP53_22
37133	CDS_nonSynon	AP53_22
37138	CDS_synon	AP53_22
37161	CDS_nonSynon	AP53_22
37186	CDS_synon	AP53_22
37187	CDS_nonSynon	AP53_22
37195	CDS_synon	AP53_22
37222	CDS_synon	AP53_22
37223	CDS_nonSynon	AP53_22
37226	CDS_synon	AP53_22
37228	CDS_synon	AP53_22
37235	CDS_nonSynon	AP53_22
37237	CDS_nonSynon	AP53_22
37244	CDS_nonSynon	AP53_22
37250	CDS_nonSynon	AP53_22
37252	CDS_nonSynon	AP53_22
37257	CDS_nonSynon	AP53_22
37281	CDS_nonSynon	AP53_22
37291	CDS_synon	AP53_22
37303	CDS_synon	AP53_22
37305	CDS_nonSynon	AP53_22
37318	CDS_synon	AP53_22
37349	CDS_nonSynon	AP53_22
37351	CDS_nonSynon	AP53_22
37384	CDS_synon	AP53_22
37387	CDS_synon	AP53_22
37389	CDS_nonSynon	AP53_22
37394	CDS_nonSynon	AP53_22
37396	CDS_nonSynon	AP53_22
37409	CDS_nonSynon	AP53_22
37412	CDS_nonSynon	AP53_22
37414	CDS_nonSynon	AP53_22
37422	CDS_nonSynon	AP53_22
37426	CDS_nonSynon	AP53_22
37431	CDS_nonSynon	AP53_22
37453	CDS_synon	AP53_22
37469	CDS_nonSynon	AP53_22
37489	CDS_synon	AP53_22
37490	CDS_nonSynon	AP53_22
37528	CDS_synon	AP53_22
37531	CDS_synon	AP53_22
37546	CDS_synon	AP53_22
37574	CDS_nonSynon	AP53_22
37593	CDS_nonSynon	AP53_22
37621	CDS_synon	AP53_22
37630	CDS_synon	AP53_22
37660	CDS_synon	AP53_22
37662	CDS_nonSynon	AP53_22
37702	CDS_synon	AP53_22
37718	CDS_nonSynon	AP53_22
37793	CDS_nonSynon	AP53_22
37800	CDS_nonSynon	AP53_22
37812	CDS_nonSynon	AP53_22
37834	CDS_synon	AP53_22
37840	CDS_synon	AP53_22
37870	CDS_synon	AP53_22
37921	CDS_synon	AP53_22
37989	CDS_nonSynon	AP53_22
37994	CDS_nonSynon	AP53_22
38005	CDS_nonSynon	AP53_22
38006	CDS_nonSynon	AP53_22
38014	CDS_synon	AP53_22
38026	CDS_synon	AP53_22
38032	CDS_synon	AP53_22
38068	CDS_synon	AP53_22
38089	CDS_synon	AP53_22
38098	CDS_synon	AP53_22
38102	CDS_nonSynon	AP53_22
38110	CDS_synon	AP53_22
38122	CDS_synon	AP53_22
38143	CDS_synon	AP53_22
38146	CDS_synon	AP53_22
38149	CDS_synon	AP53_22
38154	CDS_nonSynon	AP53_22
38177	CDS_nonSynon	AP53_22
38191	CDS_synon	AP53_22
38200	CDS_synon	AP53_22
38201	CDS_nonSynon	AP53_22
38209	CDS_synon	AP53_22
38224	CDS_synon	AP53_22
38230	CDS_synon	AP53_22
38239	CDS_synon	AP53_22
38242	CDS_synon	AP53_22
38251	CDS_synon	AP53_22
38275	CDS_synon	AP53_22
38290	CDS_synon	AP53_22
38293	CDS_synon	AP53_22
38320	CDS_synon	AP53_22
38326	CDS_synon	AP53_22
38344	CDS_synon	AP53_22
38352	CDS_nonSynon	AP53_22
38356	CDS_synon	AP53_22
38357	CDS_nonSynon	AP53_22
38359	CDS_nonSynon	AP53_22
38362	CDS_synon	AP53_22
38371	CDS_synon	AP53_22
38374	CDS_synon	AP53_22
38377	CDS_synon	AP53_22
38386	CDS_synon	AP53_22
38392	CDS_synon	AP53_22
38398	CDS_synon	AP53_22
38416	CDS_synon	AP53_22
38446	CDS_synon	AP53_22
38461	CDS_synon	AP53_22
38464	CDS_synon	AP53_22
38488	CDS_synon	AP53_22
38503	CDS_synon	AP53_22
38530	CDS_synon	AP53_22
38541	CDS_nonSynon	AP53_22
38544	CDS_nonSynon	AP53_22
38569	CDS_synon	AP53_22
38593	CDS_synon	AP53_22
38596	CDS_synon	AP53_22
38599	CDS_synon	AP53_22
38608	CDS_synon	AP53_22
38611	CDS_synon	AP53_22
38614	CDS_synon	AP53_22
38617	CDS_synon	AP53_22
38646	CDS_nonSynon	AP53_22
38647	CDS_nonSynon	AP53_22
38652	CDS_nonSynon	AP53_22
38653	CDS_nonSynon	AP53_22
38656	CDS_synon	AP53_22
38662	CDS_synon	AP53_22
38689	CDS_synon	AP53_22
38699	CDS_nonSynon	AP53_22
38701	CDS_nonSynon	AP53_22
38705	CDS_nonSynon	AP53_22
38712	CDS_nonSynon	AP53_22
38717	CDS_nonSynon	AP53_22
38752	CDS_synon	AP53_22
38753	CDS_nonSynon	AP53_22
38754	CDS_nonSynon	AP53_22
38803	CDS_synon	AP53_22
38812	CDS_synon	AP53_22
38830	CDS_synon	AP53_22
38835	CDS_nonSynon	AP53_22
38836	CDS_nonSynon	AP53_22
38860	CDS_synon	AP53_22
38952	CDS_nonSynon	AP53_22
38956	CDS_synon	AP53_22
38958	CDS_nonSynon	AP53_22
38984	CDS_nonSynon	AP53_22
38995	CDS_synon	AP53_22
39010	CDS_synon	AP53_22
39031	CDS_synon	AP53_22
39053	CDS_nonSynon	AP53_22
39061	CDS_synon	AP53_22
39103	CDS_synon	AP53_22
39106	CDS_synon	AP53_22
39124	CDS_synon	AP53_22
39142	CDS_synon	AP53_22
39190	CDS_synon	AP53_22
39205	CDS_synon	AP53_22
39237	CDS_nonSynon	AP53_22
39256	CDS_synon	AP53_22
39271	CDS_synon	AP53_22
39288	CDS_nonSynon	AP53_22
39296	CDS_nonSynon	AP53_22
39307	CDS_synon	AP53_22
39318	CDS_nonSynon	AP53_22
39325	CDS_synon	AP53_22
39328	CDS_synon	AP53_22
39331	CDS_synon	AP53_22
39334	CDS_synon	AP53_22
39340	CDS_synon	AP53_22
39343	CDS_synon	AP53_22
39352	CDS_synon	AP53_22
39372	CDS_nonSynon	AP53_22
39379	CDS_synon	AP53_22
39390	CDS_nonSynon	AP53_22
39393	CDS_nonSynon	AP53_22
39397	CDS_synon	AP53_22
39400	CDS_synon	AP53_22
39409	CDS_synon	AP53_22
39417	CDS_nonSynon	AP53_22
39419	CDS_nonSynon	AP53_22
39424	CDS_synon	AP53_22
39450	CDS_nonSynon	AP53_22
39461	CDS_nonSynon	AP53_22
39476	CDS_nonSynon	AP53_22
39505	CDS_synon	AP53_22
39567	CDS_nonSynon	AP53_22
39589	CDS_synon	AP53_22
39590	CDS_nonSynon	AP53_22
39594	CDS_nonSynon	AP53_22
39595	CDS_nonSynon	AP53_22
39597	CDS_nonSynon	AP53_22
39601	CDS_synon	AP53_22
39605	CDS_nonSynon	AP53_22
39607	CDS_nonSynon	AP53_22
39630	CDS_nonSynon	AP53_22
39637	CDS_synon	AP53_22
39644	CDS_nonSynon	AP53_22
39645	CDS_nonSynon	AP53_22
39650	CDS_nonSynon	AP53_22
39655	CDS_synon	AP53_22
39656	CDS_nonSynon	AP53_22
39663	CDS_nonSynon	AP53_22
39664	CDS_nonSynon	AP53_22
39665	CDS_nonSynon	AP53_22
39679	CDS_synon	AP53_22
39687	CDS_nonSynon	AP53_22
39691	CDS_synon	AP53_22
39694	CDS_nonSynon	AP53_22
39718	CDS_synon	AP53_22
39721	CDS_synon	AP53_22
39725	CDS_nonSynon	AP53_22
39726	CDS_nonSynon	AP53_22
39729	CDS_nonSynon	AP53_22
39730	CDS_nonSynon	AP53_22
39732	CDS_nonSynon	AP53_22
39750	CDS_nonSynon	AP53_22
39764	CDS_nonSynon	AP53_22
39782	CDS_nonSynon	AP53_22
39799	CDS_synon	AP53_22
39814	CDS_synon	AP53_22
39822	CDS_nonSynon	AP53_22
39823	CDS_nonSynon	AP53_22
39838	CDS_synon	AP53_22
39841	CDS_synon	AP53_22
39872	CDS_nonSynon	AP53_22
39877	CDS_synon	AP53_22
39886	CDS_synon	AP53_22
39911	CDS_nonSynon	AP53_22
39912	CDS_nonSynon	AP53_22
39920	CDS_nonSynon	AP53_22
39925	CDS_synon	AP53_22
39934	CDS_nonSynon	AP53_22
39937	CDS_synon	AP53_22
39943	CDS_synon	AP53_22
39985	CDS_synon	AP53_22
39997	CDS_synon	AP53_22
40006	CDS_synon	AP53_22
40012	CDS_synon	AP53_22
40021	CDS_synon	AP53_22
40054	CDS_synon	AP53_22
40071	CDS_nonSynon	AP53_22
40084	CDS_nonSynon	AP53_22
40087	CDS_synon	AP53_22
40088	CDS_nonSynon	AP53_22
40089	CDS_nonSynon	AP53_22
40096	CDS_synon	AP53_22
40099	CDS_synon	AP53_22
40162	CDS_synon	AP53_22
40165	CDS_synon	AP53_22
40198	CDS_synon	AP53_22
40204	CDS_synon	AP53_22
40207	CDS_synon	AP53_22
40210	CDS_synon	AP53_22
40213	CDS_synon	AP53_22
40247	CDS_nonSynon	AP53_22
40280	CDS_nonSynon	AP53_22
40291	CDS_synon	AP53_22
40297	CDS_synon	AP53_22
40309	CDS_synon	AP53_22
40322	CDS_nonSynon	AP53_22
40360	CDS_synon	AP53_22
40387	CDS_synon	AP53_22
40394	CDS_nonSynon	AP53_22
40396	CDS_nonSynon	AP53_22
40432	CDS_synon	AP53_22
40435	CDS_synon	AP53_22
40477	CDS_synon	AP53_22
40514	CDS_nonSynon	AP53_22
40534	CDS_synon	AP53_22
40553	CDS_nonSynon	AP53_22
40554	CDS_nonSynon	AP53_22
40556	CDS_synon	AP53_22
40558	CDS_synon	AP53_22
40564	CDS_synon	AP53_22
40570	CDS_synon	AP53_22
40579	CDS_synon	AP53_22
40588	CDS_synon	AP53_22
40591	CDS_synon	AP53_22
40632	inter-gene-3-5	AP53_22||AP53_23||
40635	inter-gene-3-5	AP53_22||AP53_23||
40636	inter-gene-3-5	AP53_22||AP53_23||
40643	inter-gene-3-5	AP53_22||AP53_23||
40646	inter-gene-3-5	AP53_22||AP53_23||
40652	inter-gene-3-5	AP53_22||AP53_23||
40653	inter-gene-3-5	AP53_22||AP53_23||
40655	inter-gene-3-5	AP53_22||AP53_23||
40660	inter-gene-3-5	AP53_22||AP53_23||
40661	inter-gene-3-5	AP53_22||AP53_23||
40665	inter-gene-3-5	AP53_22||AP53_23||
40673	inter-gene-3-5	AP53_22||AP53_23||
40675	inter-gene-3-5	AP53_22||AP53_23||
40678	inter-gene-3-5	AP53_22||AP53_23||
40680	inter-gene-3-5	AP53_22||AP53_23||
40682	inter-gene-3-5	AP53_22||AP53_23||
40691	inter-gene-3-5	AP53_22||AP53_23||
40695	inter-gene-3-5	AP53_22||AP53_23||
40710	inter-gene-3-5	AP53_22||AP53_23||
40721	inter-gene-3-5	AP53_22||AP53_23||
40724	inter-gene-3-5	AP53_22||AP53_23||
40728	inter-gene-3-5	AP53_22||AP53_23||
40733	inter-gene-3-5	AP53_22||AP53_23||
40740	inter-gene-3-5	AP53_22||AP53_23||
40742	inter-gene-3-5	AP53_22||AP53_23||
40746	inter-gene-3-5	AP53_22||AP53_23||
40750	inter-gene-3-5	AP53_22||AP53_23||
40811	CDS_synon	AP53_23
40931	CDS_synon	AP53_23
40934	CDS_synon	AP53_23
40952	CDS_synon	AP53_23
41026	CDS_nonSynon	AP53_23
41034	CDS_nonSynon	AP53_23
41036	CDS_nonSynon	AP53_23
41147	CDS_synon	AP53_23
41180	CDS_synon	AP53_23
41186	CDS_synon	AP53_23
41201	CDS_synon	AP53_23
41208	CDS_nonSynon	AP53_23
41212	CDS_nonSynon	AP53_23
41219	CDS_nonSynon	AP53_23
41283	CDS_nonSynon	AP53_23
41289	CDS_synon	AP53_23
41291	CDS_synon	AP53_23
41396	CDS_synon	AP53_23
41448	CDS_nonSynon	AP53_23
41463	CDS_nonSynon	AP53_23
41511	CDS_nonSynon	AP53_23
41526	CDS_nonSynon	AP53_23
41547	CDS_nonSynon	AP53_23
41563	CDS_nonSynon	AP53_23
41584	CDS_nonSynon	AP53_23
41639	CDS_synon	AP53_23
41671	CDS_nonSynon	AP53_23
41789	CDS_synon	AP53_23
41851	CDS_nonSynon	AP53_23
41885	CDS_synon	AP53_23
41897	CDS_synon	AP53_23
41900	CDS_synon	AP53_23
41903	CDS_synon	AP53_23
41909	CDS_synon	AP53_23
41911	CDS_nonSynon	AP53_23
41922	CDS_synon	AP53_23
41924	CDS_synon	AP53_23
41930	CDS_synon	AP53_23
41933	CDS_synon	AP53_23
41939	CDS_synon	AP53_23
41957	CDS_synon	AP53_23
41960	CDS_synon	AP53_23
41961	CDS_synon	AP53_23
41963	CDS_synon	AP53_23
41966	CDS_synon	AP53_23
41969	CDS_synon	AP53_23
41972	CDS_synon	AP53_23
41981	CDS_synon	AP53_23
41988	CDS_nonSynon	AP53_23
41989	CDS_nonSynon	AP53_23
41990	CDS_nonSynon	AP53_23
41992	CDS_nonSynon	AP53_23
41996	CDS_synon	AP53_23
41999	CDS_synon	AP53_23
42002	CDS_synon	AP53_23
42008	CDS_nonSynon	AP53_23
42014	CDS_synon	AP53_23
42017	CDS_synon	AP53_23
42020	CDS_synon	AP53_23
42031	CDS_nonSynon	AP53_23
42042	CDS_synon	AP53_23
42044	CDS_synon	AP53_23
42116	CDS_synon	AP53_23
42119	CDS_synon	AP53_23
42131	CDS_synon	AP53_23
42137	CDS_synon	AP53_23
42176	CDS_synon	AP53_23
42344	CDS_synon	AP53_24
42352	CDS_nonSynon	AP53_24
42371	CDS_synon	AP53_24
42381	CDS_synon	AP53_24
42384	CDS_synon	AP53_24
42385	CDS_synon	AP53_24
42386	CDS_synon	AP53_24
42387	CDS_nonSynon	AP53_24
42400	CDS_nonSynon	AP53_24
42410	CDS_synon	AP53_24
42416	CDS_synon	AP53_24
42425	CDS_synon	AP53_24
42434	CDS_synon	AP53_24
42437	CDS_synon	AP53_24
42446	CDS_synon	AP53_24
42481	CDS_nonSynon	AP53_24
42503	CDS_nonSynon	AP53_24
42512	CDS_synon	AP53_24
42539	CDS_synon	AP53_24
42540	CDS_synon	AP53_24
42542	CDS_synon	AP53_24
42545	CDS_synon	AP53_24
42548	CDS_synon	AP53_24
42549	CDS_synon	AP53_24
42551	CDS_synon	AP53_24
42554	CDS_synon	AP53_24
42557	CDS_synon	AP53_24
42558	CDS_nonSynon	AP53_24
42560	CDS_nonSynon	AP53_24
42578	CDS_synon	AP53_24
42588	CDS_nonSynon	AP53_24
42608	CDS_synon	AP53_24
42632	CDS_synon	AP53_24
42637	CDS_nonSynon	AP53_24
42652	CDS_nonSynon	AP53_24
42656	CDS_synon	AP53_24
42674	CDS_synon	AP53_24
42683	CDS_synon	AP53_24
42684	CDS_nonSynon	AP53_24
42704	CDS_synon	AP53_24
42737	CDS_synon	AP53_24
42738	CDS_nonSynon	AP53_24
42743	CDS_synon	AP53_24
42746	CDS_synon	AP53_24
42761	CDS_synon	AP53_24
42767	CDS_synon	AP53_24
42783	CDS_nonSynon	AP53_24
42818	CDS_synon	AP53_24
42858	CDS_synon	AP53_24
42869	CDS_synon	AP53_24
42870	CDS_nonSynon	AP53_24
42878	CDS_synon	AP53_24
42883	CDS_nonSynon	AP53_24
42887	CDS_synon	AP53_24
42899	CDS_synon	AP53_24
42917	CDS_synon	AP53_24
42924	CDS_nonSynon	AP53_24
42925	CDS_nonSynon	AP53_24
42928	CDS_nonSynon	AP53_24
42942	CDS_nonSynon	AP53_24
42957	CDS_nonSynon	AP53_24
42962	CDS_nonSynon	AP53_24
42980	CDS_synon	AP53_24
42983	CDS_synon	AP53_24
43002	CDS_nonSynon	AP53_24
43019	CDS_synon	AP53_24
43029	CDS_nonSynon	AP53_24
43034	CDS_synon	AP53_24
43049	CDS_synon	AP53_24
43061	CDS_synon	AP53_24
43078	CDS_nonSynon	AP53_24
43109	CDS_nonSynon	AP53_24
43149	CDS_synon	AP53_24
43160	CDS_synon	AP53_24
43187	CDS_nonSynon	AP53_24
43202	CDS_synon	AP53_24
43214	CDS_synon	AP53_24
43223	CDS_synon	AP53_24
43240	CDS_nonSynon	AP53_24
43247	CDS_synon	AP53_24
43301	inter-gene-3-5	AP53_24||AP53_25||
43343	inter-gene-3-5	AP53_24||AP53_25||
43356	inter-gene-3-5	AP53_24||AP53_25||
43374	inter-gene-3-5	AP53_24||AP53_25||
43459	CDS_synon	AP53_25
43486	CDS_nonSynon	AP53_25
43491	CDS_nonSynon	AP53_25
43599	CDS_nonSynon	AP53_25
43648	CDS_synon	AP53_25
43651	CDS_synon	AP53_25
43654	CDS_synon	AP53_25
43660	CDS_synon	AP53_25
43661	CDS_nonSynon	AP53_25
43663	CDS_nonSynon	AP53_25
43709	CDS_nonSynon	AP53_25
43717	CDS_synon	AP53_25
43741	CDS_synon	AP53_25
43818	CDS_nonSynon	AP53_25
43837	CDS_synon	AP53_25
43918	CDS_synon	AP53_25
43969	CDS_synon	AP53_25
44059	inter-gene-3-5	AP53_25||AP53_26||
44060	inter-gene-3-5	AP53_25||AP53_26||
44099	inter-gene-3-5	AP53_25||AP53_26||
44191	CDS_synon	AP53_26
44197	CDS_synon	AP53_26
44210	CDS_nonSynon	AP53_26
44241	CDS_nonSynon	AP53_26
44272	CDS_nonSynon	AP53_26
44276	CDS_nonSynon	AP53_26
44284	CDS_synon	AP53_26
44285	CDS_nonSynon	AP53_26
44293	CDS_synon	AP53_26
44302	CDS_synon	AP53_26
44324	CDS_nonSynon	AP53_26
44332	CDS_synon	AP53_26
44335	CDS_synon	AP53_26
44362	CDS_synon	AP53_26
44365	CDS_synon	AP53_26
44392	CDS_synon	AP53_26
44401	CDS_synon	AP53_26
44403	CDS_nonSynon	AP53_26
44413	CDS_synon	AP53_26
44428	CDS_nonSynon	AP53_26
44431	CDS_synon	AP53_26
44462	CDS_nonSynon	AP53_26
44503	CDS_synon	AP53_26
44504	CDS_nonSynon	AP53_26
44506	CDS_nonSynon	AP53_26
44509	CDS_synon	AP53_26
44530	CDS_synon	AP53_26
44536	CDS_synon	AP53_26
44569	CDS_synon	AP53_26
44575	CDS_synon	AP53_26
44578	CDS_synon	AP53_26
44581	CDS_synon	AP53_26
44584	CDS_synon	AP53_26
44587	CDS_synon	AP53_26
44593	CDS_synon	AP53_26
44598	CDS_nonSynon	AP53_26
44611	CDS_synon	AP53_26
44635	CDS_synon	AP53_26
44641	CDS_nonSynon	AP53_26
44687	CDS_nonSynon	AP53_26
44689	CDS_nonSynon	AP53_26
44698	CDS_synon	AP53_26
44700	CDS_nonSynon	AP53_26
44738	CDS_nonSynon	AP53_26
44744	CDS_nonSynon	AP53_26
44757	CDS_nonSynon	AP53_26
44759	CDS_nonSynon	AP53_26
44770	CDS_synon	AP53_26
44806	CDS_synon	AP53_26
44856	CDS_nonSynon	AP53_26
44869	CDS_synon	AP53_26
44905	CDS_synon	AP53_26
44925	CDS_nonSynon	AP53_26
44926	CDS_nonSynon	AP53_26
44932	CDS_synon	AP53_26
44950	CDS_synon	AP53_26
44962	CDS_synon	AP53_26
44963	CDS_nonSynon	AP53_26
44968	CDS_synon	AP53_26
44971	CDS_synon	AP53_26
44974	CDS_synon	AP53_26
44975	CDS_nonSynon	AP53_26
44979	CDS_nonSynon	AP53_26
44980	CDS_nonSynon	AP53_26
45022	CDS_synon	AP53_26
45031	CDS_synon	AP53_26
45044	CDS_nonSynon	AP53_26
45050	CDS_nonSynon	AP53_26
45076	CDS_synon	AP53_26
45083	CDS_nonSynon	AP53_26
45085	CDS_nonSynon	AP53_26
45106	CDS_synon	AP53_26
45118	CDS_synon	AP53_26
45127	CDS_nonSynon	AP53_26
45139	CDS_synon	AP53_26
45170	CDS_nonSynon	AP53_26
45188	CDS_nonSynon	AP53_26
45214	CDS_synon	AP53_26
45238	CDS_synon	AP53_26
45239	CDS_nonSynon	AP53_26
45250	CDS_synon	AP53_26
45300	CDS_nonSynon	AP53_26
45313	CDS_synon	AP53_26
45315	CDS_nonSynon	AP53_26
45375	CDS_nonSynon	AP53_26
45385	CDS_synon	AP53_26
45409	CDS_synon	AP53_26
45464	CDS_nonSynon	AP53_26
45475	CDS_synon	AP53_26
45533	CDS_nonSynon	AP53_26
45584	CDS_nonSynon	AP53_26
45590	CDS_nonSynon	AP53_26
45599	CDS_nonSynon	AP53_26
45616	CDS_synon	AP53_26
45622	CDS_synon	AP53_26
45625	CDS_synon	AP53_26
45641	CDS_nonSynon	AP53_26
45682	CDS_synon	AP53_26
45760	inter-gene-5-3	AP53_26||AP53_27||
45794	CDS_nonSynon	AP53_27
45809	CDS_nonSynon	AP53_27
45865	CDS_nonSynon	AP53_27
45881	CDS_nonSynon	AP53_27
45883	CDS_nonSynon	AP53_27
45897	CDS_synon	AP53_27
45914	CDS_nonSynon	AP53_27
45939	CDS_synon	AP53_27
45984	CDS_synon	AP53_27
46073	CDS_nonSynon	AP53_27
46076	CDS_nonSynon	AP53_27
46095	CDS_nonSynon	AP53_27
46107	CDS_synon	AP53_27
46119	CDS_synon	AP53_27
46131	CDS_synon	AP53_27
46140	CDS_synon	AP53_27
46153	CDS_nonSynon	AP53_27
46193	CDS_nonSynon	AP53_27
46199	CDS_nonSynon	AP53_27
46242	CDS_synon	AP53_27
46248	CDS_synon	AP53_27
46267	CDS_nonSynon	AP53_27
46322	CDS_nonSynon	AP53_27
46404	CDS_synon	AP53_27
46519	CDS_nonSynon	AP53_27
46528	CDS_nonSynon	AP53_27
46583	CDS_nonSynon	AP53_27
46691	CDS_nonSynon	AP53_27
46731	CDS_synon	AP53_27
46775	CDS_synon	AP53_27
46814	CDS_nonSynon	AP53_27
46892	CDS_nonSynon	AP53_27
46954	inter-gene-3-5	AP53_27||AP53_28||
46965	inter-gene-3-5	AP53_27||AP53_28||
46972	inter-gene-3-5	AP53_27||AP53_28||
46995	inter-gene-3-5	AP53_27||AP53_28||
47005	inter-gene-3-5	AP53_27||AP53_28||
47015	inter-gene-3-5	AP53_27||AP53_28||
47037	inter-gene-3-5	AP53_27||AP53_28||
47070	inter-gene-3-5	AP53_27||AP53_28||
47077	inter-gene-3-5	AP53_27||AP53_28||
47081	inter-gene-3-5	AP53_27||AP53_28||
47087	inter-gene-3-5	AP53_27||AP53_28||
47088	inter-gene-3-5	AP53_27||AP53_28||
47089	inter-gene-3-5	AP53_27||AP53_28||
47091	inter-gene-3-5	AP53_27||AP53_28||
47096	inter-gene-3-5	AP53_27||AP53_28||
47097	inter-gene-3-5	AP53_27||AP53_28||
47103	inter-gene-3-5	AP53_27||AP53_28||
47143	inter-gene-3-5	AP53_27||AP53_28||
47145	inter-gene-3-5	AP53_27||AP53_28||
47177	CDS_synon	AP53_28
47201	CDS_nonSynon	AP53_28
47208	CDS_nonSynon	AP53_28
47210	CDS_nonSynon	AP53_28
47216	CDS_nonSynon	AP53_28
47217	CDS_nonSynon	AP53_28
47224	CDS_nonSynon	AP53_28
47239	CDS_nonSynon	AP53_28
47306	CDS_synon	AP53_28
47324	CDS_synon	AP53_28
47340	CDS_nonSynon	AP53_28
47346	CDS_nonSynon	AP53_28
47401	CDS_nonSynon	AP53_28
47420	CDS_synon	AP53_28
47429	CDS_synon	AP53_28
47503	CDS_nonSynon	AP53_28
47521	CDS_nonSynon	AP53_28
47528	CDS_synon	AP53_28
47563	CDS_nonSynon	AP53_28
47576	CDS_synon	AP53_28
47595	CDS_nonSynon	AP53_28
47669	CDS_synon	AP53_28
47681	CDS_synon	AP53_28
47746	CDS_nonSynon	AP53_28
47753	CDS_synon	AP53_28
47818	CDS_nonSynon	AP53_28
47822	CDS_synon	AP53_28
47849	CDS_synon	AP53_28
47855	CDS_synon	AP53_28
47858	CDS_synon	AP53_28
47861	CDS_synon	AP53_28
47874	CDS_nonSynon	AP53_28
47876	CDS_nonSynon	AP53_28
47879	CDS_synon	AP53_28
47893	CDS_nonSynon	AP53_28
47894	CDS_nonSynon	AP53_28
47902	CDS_nonSynon	AP53_28
47903	CDS_nonSynon	AP53_28
47915	CDS_synon	AP53_28
47918	CDS_synon	AP53_28
47922	CDS_nonSynon	AP53_28
47948	CDS_synon	AP53_28
47954	CDS_synon	AP53_28
47959	CDS_nonSynon	AP53_28
47963	CDS_synon	AP53_28
47969	CDS_synon	AP53_28
47975	CDS_synon	AP53_28
47984	CDS_synon	AP53_28
47996	CDS_synon	AP53_28
48007	CDS_nonSynon	AP53_28
48014	CDS_synon	AP53_28
48033	CDS_nonSynon	AP53_28
48038	CDS_synon	AP53_28
48041	CDS_synon	AP53_28
48047	CDS_synon	AP53_28
48056	CDS_synon	AP53_28
48071	CDS_synon	AP53_28
48074	CDS_synon	AP53_28
48119	CDS_nonSynon	AP53_28
48125	CDS_synon	AP53_28
48132	CDS_synon	AP53_28
48137	CDS_synon	AP53_28
48158	CDS_synon	AP53_28
48164	CDS_synon	AP53_28
48165	CDS_nonSynon	AP53_28
48173	CDS_synon	AP53_28
48197	CDS_synon	AP53_28
48202	CDS_nonSynon	AP53_28
48209	CDS_synon	AP53_28
48212	CDS_synon	AP53_28
48227	CDS_synon	AP53_28
48230	CDS_synon	AP53_28
48235	CDS_nonSynon	AP53_28
48243	CDS_nonSynon	AP53_28
48244	CDS_nonSynon	AP53_28
48245	CDS_nonSynon	AP53_28
48256	CDS_nonSynon	AP53_28
48281	CDS_synon	AP53_28
48293	CDS_synon	AP53_28
48300	CDS_nonSynon	AP53_28
48308	CDS_synon	AP53_28
48344	CDS_synon	AP53_28
48347	CDS_synon	AP53_28
48360	CDS_nonSynon	AP53_28
48371	CDS_synon	AP53_28
48386	CDS_synon	AP53_28
48394	CDS_nonSynon	AP53_28
48404	CDS_synon	AP53_28
48406	CDS_nonSynon	AP53_28
48414	inter-gene-3-5	AP53_28||AP53_29||
48419	inter-gene-3-5	AP53_28||AP53_29||
48420	inter-gene-3-5	AP53_28||AP53_29||
48435	inter-gene-3-5	AP53_28||AP53_29||
48447	inter-gene-3-5	AP53_28||AP53_29||
48506	inter-gene-3-5	AP53_28||AP53_29||
48528	inter-gene-3-5	AP53_28||AP53_29||
48532	inter-gene-3-5	AP53_28||AP53_29||
48533	inter-gene-3-5	AP53_28||AP53_29||
48538	inter-gene-3-5	AP53_28||AP53_29||
48571	inter-gene-3-5	AP53_28||AP53_29||
48599	inter-gene-3-5	AP53_28||AP53_29||
48603	inter-gene-3-5	AP53_28||AP53_29||
48605	inter-gene-3-5	AP53_28||AP53_29||
48635	inter-gene-3-5	AP53_28||AP53_29||
48650	inter-gene-3-5	AP53_28||AP53_29||
48653	inter-gene-3-5	AP53_28||AP53_29||
48654	inter-gene-3-5	AP53_28||AP53_29||
48664	inter-gene-3-5	AP53_28||AP53_29||
48673	inter-gene-3-5	AP53_28||AP53_29||
48680	inter-gene-3-5	AP53_28||AP53_29||
48694	CDS_nonSynon	AP53_29
48717	CDS_synon	AP53_29
48763	CDS_nonSynon	AP53_29
48810	CDS_synon	AP53_29
48815	CDS_nonSynon	AP53_29
48816	CDS_nonSynon	AP53_29
48819	CDS_synon	AP53_29
48822	CDS_synon	AP53_29
48838	CDS_nonSynon	AP53_29
48857	CDS_nonSynon	AP53_29
48858	CDS_nonSynon	AP53_29
48867	CDS_synon	AP53_29
48894	CDS_synon	AP53_29
48915	CDS_nonSynon	AP53_29
48918	CDS_synon	AP53_29
48933	CDS_synon	AP53_29
48954	CDS_synon	AP53_29
48962	CDS_nonSynon	AP53_29
48968	CDS_nonSynon	AP53_29
48974	CDS_nonSynon	AP53_29
48986	CDS_nonSynon	AP53_29
48987	CDS_nonSynon	AP53_29
48990	CDS_synon	AP53_29
48996	CDS_synon	AP53_29
49012	CDS_nonSynon	AP53_29
49023	CDS_synon	AP53_29
49056	CDS_synon	AP53_29
49058	CDS_nonSynon	AP53_29
49068	CDS_synon	AP53_29
49069	CDS_synon	AP53_29
49071	CDS_synon	AP53_29
49073	CDS_nonSynon	AP53_29
49074	CDS_nonSynon	AP53_29
49086	CDS_synon	AP53_29
49089	CDS_synon	AP53_29
49092	CDS_synon	AP53_29
49101	CDS_synon	AP53_29
49128	CDS_synon	AP53_29
49167	CDS_synon	AP53_29
49168	CDS_nonSynon	AP53_29
49169	CDS_nonSynon	AP53_29
49186	CDS_synon	AP53_30
49198	CDS_synon	AP53_30
49213	CDS_synon	AP53_30
49228	CDS_synon	AP53_30
49237	CDS_synon	AP53_30
49243	CDS_synon	AP53_30
49249	CDS_synon	AP53_30
49250	CDS_nonSynon	AP53_30
49252	CDS_nonSynon	AP53_30
49274	CDS_nonSynon	AP53_30
49278	CDS_nonSynon	AP53_30
49279	CDS_nonSynon	AP53_30
49283	CDS_nonSynon	AP53_30
49285	CDS_nonSynon	AP53_30
49292	CDS_nonSynon	AP53_30
49309	CDS_synon	AP53_30
49318	CDS_synon	AP53_30
49351	CDS_synon	AP53_30
49358	CDS_nonSynon	AP53_30
49369	CDS_synon	AP53_30
49375	CDS_synon	AP53_30
49388	CDS_nonSynon	AP53_30
49391	CDS_nonSynon	AP53_30
49393	CDS_nonSynon	AP53_30
49394	CDS_nonSynon	AP53_30
49399	CDS_synon	AP53_30
49402	CDS_synon	AP53_30
49403	CDS_nonSynon	AP53_30
49406	CDS_synon	AP53_30
49420	CDS_synon	AP53_30
49424	CDS_nonSynon	AP53_30
49427	CDS_nonSynon	AP53_30
49447	CDS_synon	AP53_30
49456	CDS_synon	AP53_30
49465	CDS_synon	AP53_30
49478	CDS_nonSynon	AP53_30
49487	CDS_nonSynon	AP53_30
49496	CDS_nonSynon	AP53_30
49516	CDS_synon	AP53_30
49519	CDS_synon	AP53_30
49525	CDS_synon	AP53_30
49535	CDS_nonSynon	AP53_30
49539	CDS_nonSynon	AP53_30
49553	CDS_synon	AP53_30
49557	CDS_nonSynon	AP53_30
49561	CDS_synon	AP53_30
49570	CDS_nonSynon	AP53_30
49578	CDS_nonSynon	AP53_30
49594	CDS_synon	AP53_30
49596	CDS_nonSynon	AP53_30
49628	CDS_nonSynon	AP53_30
49633	CDS_synon	AP53_30
49639	CDS_synon	AP53_30
49648	CDS_synon	AP53_30
49649	CDS_synon	AP53_30
49651	CDS_synon	AP53_30
49659	CDS_nonSynon	AP53_30
49663	CDS_synon	AP53_30
49672	CDS_synon	AP53_30
49708	CDS_synon	AP53_30
49711	CDS_synon	AP53_30
49729	CDS_synon	AP53_30
49744	CDS_synon	AP53_30
49747	CDS_synon	AP53_30
49748	CDS_nonSynon	AP53_30
49787	CDS_nonSynon	AP53_30
49792	CDS_synon	AP53_30
49810	CDS_synon	AP53_30
49816	CDS_synon	AP53_30
49825	CDS_synon	AP53_30
49830	CDS_nonSynon	AP53_30
49845	CDS_nonSynon	AP53_30
49860	CDS_nonSynon	AP53_30
49919	CDS_nonSynon	AP53_30
49930	CDS_synon	AP53_30
49940	CDS_nonSynon	AP53_30
49960	CDS_synon	AP53_30
49977	CDS_nonSynon	AP53_30
49981	CDS_synon	AP53_30
49984	CDS_synon	AP53_30
49990	CDS_synon	AP53_30
49993	CDS_synon	AP53_30
50008	CDS_synon	AP53_30
50023	CDS_synon	AP53_30
50029	CDS_synon	AP53_30
50032	CDS_synon	AP53_30
50033	CDS_synon	AP53_30
50035	CDS_synon	AP53_30
50038	CDS_synon	AP53_30
50039	CDS_nonSynon	AP53_30
50040	CDS_nonSynon	AP53_30
50041	CDS_nonSynon	AP53_30
50044	CDS_synon	AP53_30
50047	CDS_synon	AP53_30
50050	CDS_synon	AP53_30
50051	CDS_nonSynon	AP53_30
50052	CDS_nonSynon	AP53_30
50053	CDS_nonSynon	AP53_30
50056	CDS_synon	AP53_30
50057	CDS_nonSynon	AP53_30
50059	CDS_nonSynon	AP53_30
50065	CDS_synon	AP53_30
50068	CDS_synon	AP53_30
50083	CDS_synon	AP53_30
50092	CDS_synon	AP53_30
50094	CDS_nonSynon	AP53_30
50101	CDS_synon	AP53_30
50113	CDS_synon	AP53_30
50115	CDS_nonSynon	AP53_30
50125	CDS_synon	AP53_30
50126	CDS_nonSynon	AP53_30
50128	CDS_nonSynon	AP53_30
50129	CDS_nonSynon	AP53_30
50144	CDS_nonSynon	AP53_30
50194	CDS_synon	AP53_30
50197	CDS_synon	AP53_30
50198	CDS_nonSynon	AP53_30
50203	CDS_synon	AP53_30
50204	CDS_nonSynon	AP53_30
50206	CDS_nonSynon	AP53_30
51976	CDS_nonSynon	AP53_33
51978	CDS_nonSynon	AP53_33
51979	CDS_nonSynon	AP53_33
51980	CDS_nonSynon	AP53_33
51993	CDS_synon	AP53_33
51999	CDS_nonSynon	AP53_33
52034	CDS_nonSynon	AP53_33
52050	CDS_synon	AP53_33
52057	CDS_synon	AP53_33
52077	CDS_synon	AP53_33
52109	CDS_nonSynon	AP53_33
52120	CDS_nonSynon	AP53_33
52134	CDS_synon	AP53_33
52146	CDS_synon	AP53_33
52155	CDS_synon	AP53_33
52167	CDS_nonSynon	AP53_33
52170	CDS_synon	AP53_33
52176	CDS_synon	AP53_33
52194	CDS_synon	AP53_33
52200	CDS_synon	AP53_33
52209	CDS_synon	AP53_33
52251	CDS_synon	AP53_33
52254	CDS_synon	AP53_33
52278	CDS_synon	AP53_33
52296	CDS_synon	AP53_33
52302	CDS_synon	AP53_33
52311	CDS_synon	AP53_33
52317	CDS_synon	AP53_33
52319	CDS_nonSynon	AP53_33
52320	CDS_nonSynon	AP53_33
52329	CDS_nonSynon	AP53_33
52335	CDS_synon	AP53_33
52341	CDS_synon	AP53_33
52347	CDS_synon	AP53_33
52350	CDS_synon	AP53_33
52356	CDS_synon	AP53_33
52359	CDS_synon	AP53_33
52362	CDS_synon	AP53_33
52365	CDS_synon	AP53_33
52389	CDS_synon	AP53_33
52404	CDS_synon	AP53_33
52428	CDS_synon	AP53_33
52458	CDS_synon	AP53_33
52465	CDS_nonSynon	AP53_33
52466	CDS_nonSynon	AP53_33
52467	CDS_nonSynon	AP53_33
52488	CDS_synon	AP53_33
52536	CDS_synon	AP53_33
52539	CDS_synon	AP53_33
52542	CDS_synon	AP53_33
52545	CDS_synon	AP53_33
52547	CDS_nonSynon	AP53_33
52548	CDS_nonSynon	AP53_33
52558	CDS_nonSynon	AP53_33
52570	CDS_nonSynon	AP53_33
52588	CDS_nonSynon	AP53_33
52590	CDS_nonSynon	AP53_33
52596	CDS_synon	AP53_33
52626	CDS_synon	AP53_33
52629	CDS_synon	AP53_33
52638	CDS_synon	AP53_33
52665	CDS_synon	AP53_33
52669	CDS_nonSynon	AP53_33
52683	CDS_synon	AP53_33
52695	CDS_synon	AP53_33
52707	CDS_synon	AP53_33
52719	CDS_synon	AP53_33
52731	CDS_synon	AP53_33
52800	CDS_synon	AP53_33
52824	CDS_synon	AP53_33
52878	CDS_synon	AP53_33
52884	CDS_synon	AP53_33
52914	CDS_synon	AP53_33
52950	CDS_synon	AP53_33
52956	CDS_synon	AP53_33
52962	CDS_synon	AP53_33
52963	CDS_nonSynon	AP53_33
52986	CDS_synon	AP53_33
53025	CDS_synon	AP53_33
53131	CDS_nonSynon	AP53_33
53135	CDS_nonSynon	AP53_33
53162	CDS_nonSynon	AP53_33
53194	CDS_nonSynon	AP53_33
53198	CDS_nonSynon	AP53_33
53250	CDS_nonSynon	AP53_33
53285	inter-gene-3-5	AP53_33||AP53_34||
53290	inter-gene-3-5	AP53_33||AP53_34||
53299	inter-gene-3-5	AP53_33||AP53_34||
53302	inter-gene-3-5	AP53_33||AP53_34||
53314	inter-gene-3-5	AP53_33||AP53_34||
53319	inter-gene-3-5	AP53_33||AP53_34||
53332	inter-gene-3-5	AP53_33||AP53_34||
53337	inter-gene-3-5	AP53_33||AP53_34||
53348	inter-gene-3-5	AP53_33||AP53_34||
53359	inter-gene-3-5	AP53_33||AP53_34||
53378	inter-gene-3-5	AP53_33||AP53_34||
53485	CDS_synon	AP53_34
53506	CDS_synon	AP53_34
53735	CDS_nonSynon	AP53_34
53750	CDS_nonSynon	AP53_34
53752	CDS_nonSynon	AP53_34
53753	CDS_nonSynon	AP53_34
53754	CDS_nonSynon	AP53_34
53755	CDS_nonSynon	AP53_34
53756	CDS_nonSynon	AP53_34
53762	CDS_nonSynon	AP53_34
53763	CDS_nonSynon	AP53_34
53765	CDS_nonSynon	AP53_34
53767	CDS_nonSynon	AP53_34
53770	CDS_synon	AP53_34
53771	CDS_nonSynon	AP53_34
53775	CDS_nonSynon	AP53_34
53776	CDS_nonSynon	AP53_34
53779	CDS_nonSynon	AP53_34
53783	CDS_nonSynon	AP53_34
53795	CDS_nonSynon	AP53_34
53802	CDS_nonSynon	AP53_34
53809	CDS_nonSynon	AP53_34
53811	CDS_nonSynon	AP53_34
53815	CDS_nonSynon	AP53_34
53817	CDS_nonSynon	AP53_34
53826	CDS_nonSynon	AP53_34
53827	CDS_nonSynon	AP53_34
53828	CDS_nonSynon	AP53_34
53865	CDS_nonSynon	AP53_34
53875	CDS_nonSynon	AP53_34
53879	CDS_nonSynon	AP53_34
53885	CDS_nonSynon	AP53_34
53890	CDS_nonSynon	AP53_34
53893	CDS_synon	AP53_34
53900	CDS_nonSynon	AP53_34
53905	CDS_synon	AP53_34
53906	CDS_synon	AP53_34
53909	CDS_nonSynon	AP53_34
53913	CDS_nonSynon	AP53_34
53915	CDS_nonSynon	AP53_34
53916	CDS_nonSynon	AP53_34
53917	CDS_nonSynon	AP53_34
53920	CDS_nonSynon	AP53_34
53922	CDS_nonSynon	AP53_34
53930	CDS_nonSynon	AP53_34
53932	CDS_nonSynon	AP53_34
53935	CDS_synon	AP53_34
53939	CDS_nonSynon	AP53_34
53943	CDS_nonSynon	AP53_34
53944	CDS_nonSynon	AP53_34
53964	CDS_nonSynon	AP53_34
53994	CDS_nonSynon	AP53_34
54001	CDS_synon	AP53_34
54004	CDS_nonSynon	AP53_34
54007	CDS_nonSynon	AP53_34
54014	CDS_nonSynon	AP53_34
54017	CDS_nonSynon	AP53_34
54019	CDS_nonSynon	AP53_34
54030	CDS_nonSynon	AP53_34
54075	CDS_nonSynon	AP53_34
54078	CDS_nonSynon	AP53_34
54079	CDS_nonSynon	AP53_34
54080	CDS_nonSynon	AP53_34
54087	CDS_nonSynon	AP53_34
54090	CDS_nonSynon	AP53_34
54101	CDS_nonSynon	AP53_34
54106	CDS_nonSynon	AP53_34
54117	CDS_nonSynon	AP53_34
54118	CDS_nonSynon	AP53_34
54129	CDS_nonSynon	AP53_34
54130	CDS_nonSynon	AP53_34
54131	CDS_nonSynon	AP53_34
54133	CDS_nonSynon	AP53_34
54135	CDS_nonSynon	AP53_34
54145	CDS_nonSynon	AP53_34
54146	CDS_nonSynon	AP53_34
54157	CDS_nonSynon	AP53_34
54171	CDS_nonSynon	AP53_34
54181	CDS_nonSynon	AP53_34
54183	CDS_nonSynon	AP53_34
54184	CDS_nonSynon	AP53_34
54193	CDS_synon	AP53_34
54216	CDS_nonSynon	AP53_34
54220	CDS_synon	AP53_34
54229	CDS_synon	AP53_34
54232	CDS_synon	AP53_34
54233	CDS_nonSynon	AP53_34
54235	CDS_nonSynon	AP53_34
54246	CDS_nonSynon	AP53_34
54247	CDS_nonSynon	AP53_34
54251	CDS_nonSynon	AP53_34
54252	CDS_nonSynon	AP53_34
54253	CDS_nonSynon	AP53_34
54280	CDS_synon	AP53_34
54284	CDS_nonSynon	AP53_34
54286	CDS_nonSynon	AP53_34
54293	CDS_nonSynon	AP53_34
54296	CDS_nonSynon	AP53_34
54318	inter-gene-3-5	AP53_34||AP53_35||
54320	inter-gene-3-5	AP53_34||AP53_35||
54325	inter-gene-3-5	AP53_34||AP53_35||
54326	inter-gene-3-5	AP53_34||AP53_35||
54327	inter-gene-3-5	AP53_34||AP53_35||
54335	inter-gene-3-5	AP53_34||AP53_35||
54342	inter-gene-3-5	AP53_34||AP53_35||
54350	inter-gene-3-5	AP53_34||AP53_35||
54353	inter-gene-3-5	AP53_34||AP53_35||
54356	inter-gene-3-5	AP53_34||AP53_35||
54361	inter-gene-3-5	AP53_34||AP53_35||
54363	inter-gene-3-5	AP53_34||AP53_35||
54364	inter-gene-3-5	AP53_34||AP53_35||
54367	inter-gene-3-5	AP53_34||AP53_35||
54368	inter-gene-3-5	AP53_34||AP53_35||
54376	inter-gene-3-5	AP53_34||AP53_35||
54380	inter-gene-3-5	AP53_34||AP53_35||
54383	inter-gene-3-5	AP53_34||AP53_35||
54409	inter-gene-3-5	AP53_34||AP53_35||
54410	inter-gene-3-5	AP53_34||AP53_35||
[truncated: 67,173 more rows]

## Sheet: TableS2
Table S2. The list of 46 strains of S. pyogenes used for variant detection.
StrainName	Accession
HKU16-QMH	NZ_AFRY01000001
HKU360	CP009612
MGAS2096	NC008023
MGAS9429	NC008021
HSC5	NC021807
MGAS8232	NC003485
476	NC020540
5448	CP008776
A20	CP003901
AP1	CP007537
GAS-SF370	NC002737
HKU488	CP012045
MGAS5005	CP000017
MTB313	AP014572
MTB314	AP014585
NCTC8198	LN831034
M23ND	CP008695
M28PF1	CP011535
MGAS6180	NC007296
STAB10015	CP011068
NGAS322	CP010449
NGAS596	CP007561
NGAS743	CP007560
MGAS10270	NC008022
MGAS315	NC004070
SSI-1	NC004606
STAB902	CP007041
STAB901	CP007024
STAB904-1E1	CP007241
NZ131	NC011375
MGAS10750	NC008024
Alab49	CP003068
MGAS15252	NC017040
MGAS1882	NC017053
ATCC19615	CP008926
str-Manfredo	NC009332
STAB13021	CP014278
D471	CP011415
JRS4	AP012335
MGAS10394	NC006086
NGAS327	CP007562
NGAS638	CP010450
NS53	CP015238
STAB1101-7F7	CP007240
STAB1102	CP007023
H293	HG316453

## Sheet: TableS3
Table S3. SNP clusters identified by SweepCluster from all segregating SNPs of S. pyogenes.
ClusterID	FirstSNP	LastSNP	ClusterSize	ClusterLength	p-value
1	39	2950	69	2912	0.999935	0.999935
2	3120	5132	44	2013	0.999893	0.999893
3	5240	8722	158	3483	0.0034	0.0034
4	8794	10901	45	2108	0.999958	0.999958
5	10954	12747	48	1794	0.98785	0.98785
6	12867	14993	40	2127	0.999999	0.999999
7	15163	16737	43	1575	0.976748	0.976748
8	31207	34550	241	3344	0	<1E-6
9	34631	35971	37	1341	0.962757	0.962757
10	36018	50206	933	14189	0	<1E-6
11	51976	55610	261	3635	0	<1E-6
12	55618	58589	79	2972	0.998308	0.998308
13	58656	61160	123	2505	0.00072	0.00072
14	61267	64237	132	2971	0.012342	0.012342
15	64261	66461	50	2201	0.999851	0.999851
16	66630	70125	63	3496	1	1
17	70130	71895	20	1766	1	1
18	71970	75766	44	3797	1	1
19	75797	77136	18	1340	1	1
20	77412	80189	77	2778	0.993594	0.993594
21	85255	87466	118	2212	4.3e-05	4.3e-05
22	87636	90294	73	2659	0.994049	0.994049
23	90404	93985	123	3582	0.732589	0.732589
24	94386	97820	226	3435	0	<1E-6
25	98112	101481	116	3370	0.718384	0.718384
26	101559	102130	17	572	0.821323	0.821323
27	102167	105720	100	3554	0.996123	0.996123
28	105789	108580	144	2792	3.4e-05	3.4e-05
29	108581	112271	160	3691	0.014394	0.014394
30	112309	115561	215	3253	0	<1E-6
31	126334	129781	221	3448	0	<1E-6
32	129863	133218	98	3356	0.987417	0.987417
33	133267	135109	75	1843	0.169716	0.169716
34	135154	143998	260	8845	0.999766	0.999766
35	144039	145345	65	1307	0.008436	0.008436
36	145456	148129	166	2674	0	<1E-6
37	148130	149499	64	1370	0.027782	0.027782
38	150569	154087	148	3519	0.03986	0.03986
39	155445	157173	95	1729	8.2e-05	8.2e-05
40	157272	159758	244	2487	0	<1E-6
41	160153	164748	310	4596	0	<1E-6
42	164780	168537	129	3758	0.738295	0.738295
43	168673	171516	250	2844	0	<1E-6
44	171675	175485	188	3811	3e-05	3e-05
45	183631	186397	110	2767	0.174853	0.174853
46	186413	187793	111	1381	0	<1E-6
47	188036	191772	112	3737	0.98189	0.98189
48	191826	195607	198	3782	1e-06	1e-06
49	195610	199008	94	3399	0.997168	0.997168
50	199141	202680	95	3540	0.999044	0.999044
51	202688	206209	145	3522	0.068295	0.068295
52	206223	209013	118	2791	0.053417	0.053417
53	209153	212437	61	3285	1	1
54	212951	215763	123	2813	0.022735	0.022735
55	215787	223291	556	7505	0	<1E-6
56	223327	226347	223	3021	0	<1E-6
57	226467	230724	170	4258	0.109218	0.109218
58	231163	235054	122	3892	0.951442	0.951442
59	235194	235943	27	750	0.537045	0.537045
60	236034	239581	82	3548	0.999995	0.999995
61	239613	239943	18	331	0.062287	0.062287
62	239992	244383	151	4392	0.747337	0.747337
63	244414	247341	79	2928	0.997312	0.997312
64	247485	252703	127	5219	0.999999	0.999999
65	252798	255413	78	2616	0.964673	0.964673
66	255994	262204	151	6211	1	1
67	262295	262851	48	557	0	<1E-6
68	270908	274620	214	3713	0	<1E-6
69	274670	278136	154	3467	0.00759	0.00759
70	278174	283611	221	5438	0.047984	0.047984
71	283862	287159	125	3298	0.315695	0.315695
72	287224	288418	52	1195	0.107358	0.107358
73	288760	290597	60	1838	0.804441	0.804441
74	290668	293609	63	2942	0.999998	0.999998
75	293644	296988	128	3345	0.276724	0.276724
76	297269	301067	111	3799	0.991156	0.991156
77	301195	303051	52	1857	0.976127	0.976127
78	303165	305877	64	2713	0.999904	0.999904
79	305912	309348	109	3437	0.925642	0.925642
80	309492	312277	85	2786	0.951398	0.951398
81	312326	315543	102	3218	0.919944	0.919944
82	315656	318260	77	2605	0.969814	0.969814
83	318288	319925	61	1638	0.429559	0.429559
84	319939	322284	52	2346	0.999951	0.999951
85	322298	324062	63	1765	0.561173	0.561173
86	324069	327847	128	3779	0.785225	0.785225
87	327887	331372	398	3486	0	<1E-6
88	331385	333719	97	2335	0.098357	0.098357
89	333780	336030	177	2251	0	<1E-6
90	336046	339888	193	3843	9e-06	9e-06
91	339958	341693	81	1736	0.015628	0.015628
92	341714	346499	221	4786	0.000276	0.000276
93	346584	347281	73	698	0	<1E-6
94	347300	350706	280	3407	0	<1E-6
95	350803	354431	237	3629	0	<1E-6
96	354461	355573	113	1113	0	<1E-6
97	356922	357228	105	307	0	<1E-6
98	360749	362985	236	2237	0	<1E-6
99	362990	365827	291	2838	0	<1E-6
100	365865	369280	232	3416	0	<1E-6
101	369347	372735	147	3389	0.017842	0.017842
102	372765	376293	245	3529	0	<1E-6
103	376321	379890	125	3570	0.656983	0.656983
104	379906	381365	105	1460	0	<1E-6
105	381426	385017	188	3592	1e-06	1e-06
106	385202	387985	57	2784	0.999999	0.999999
107	387992	389996	111	2005	1.7e-05	1.7e-05
108	403951	406133	69	2183	0.883478	0.883478
109	406137	408778	166	2642	0	<1E-6
110	408790	412078	120	3289	0.477904	0.477904
111	412088	415516	179	3429	2e-06	2e-06
112	415540	418309	190	2770	0	<1E-6
113	418334	419829	40	1496	0.980744	0.980744
114	419839	423059	83	3221	0.999547	0.999547
115	423185	426224	97	3040	0.903743	0.903743
116	426272	428899	62	2628	0.999879	0.999879
117	428923	432058	229	3136	0	<1E-6
118	432062	433788	144	1727	0	<1E-6
119	434430	438007	178	3578	3.1e-05	3.1e-05
120	438129	440836	68	2708	0.999425	0.999425
121	441396	445586	99	4191	0.999998	0.999998
122	445639	448355	67	2717	0.999658	0.999658
123	450418	452509	52	2092	0.998341	0.998341
124	452809	455413	101	2605	0.258315	0.258315
125	455475	458615	134	3141	0.034275	0.034275
126	458713	460919	128	2207	0	<1E-6
127	463644	465222	34	1579	0.999625	0.999625
128	465297	468230	163	2934	0	<1E-6
129	468593	474481	179	5889	0.992509	0.992509
130	474572	477188	80	2617	0.944386	0.944386
131	477235	480338	83	3104	0.998369	0.998369
132	480462	484168	166	3707	0.004391	0.004391
133	484670	487261	126	2592	0.000893	0.000893
134	487269	489400	398	2132	0	<1E-6
135	489496	491665	113	2170	0.000152	0.000152
136	491806	494164	208	2359	0	<1E-6
137	494264	497010	97	2747	0.610115	0.610115
138	497265	498678	66	1414	0.026242	0.026242
139	498841	501069	103	2229	0.009458	0.009458
140	501075	504743	122	3669	0.836908	0.836908
141	504744	506760	46	2017	0.999711	0.999711
142	506819	509517	109	2699	0.13795	0.13795
143	509524	516365	541	6842	0	<1E-6
144	516722	519792	196	3071	0	<1E-6
145	519915	522639	128	2725	0.002598	0.002598
146	522766	526445	71	3680	1	1
147	526452	527415	35	964	0.515529	0.515529
148	528821	531278	64	2458	0.997671	0.997671
149	531640	534102	75	2463	0.942967	0.942967
150	534611	537323	63	2713	0.99994	0.99994
151	537399	540564	177	3166	0	<1E-6
152	540691	542767	287	2077	0	<1E-6
153	542855	544985	74	2131	0.655	0.655
154	545033	548640	282	3608	0	<1E-6
155	548728	550833	66	2106	0.892665	0.892665
156	551257	555026	122	3770	0.901787	0.901787
157	555609	563847	184	8239	1	1
158	563936	564326	29	391	0.000354	0.000354
159	564380	568050	105	3671	0.994525	0.994525
160	568177	571078	59	2902	1	1
161	571513	577895	243	6383	0.224498	0.224498
162	577957	578471	23	515	0.183411	0.183411
163	578620	582372	189	3753	9e-06	9e-06
164	582401	585264	193	2864	0	<1E-6
165	585283	588549	212	3267	0	<1E-6
166	588794	595486	201	6693	0.997082	0.997082
167	595523	599148	182	3626	1.6e-05	1.6e-05
168	599276	600978	76	1703	0.042343	0.042343
169	601005	608838	201	7834	1	1
170	651136	652561	35	1426	0.994004	0.994004
171	652704	655368	61	2665	0.999955	0.999955
172	655418	657185	50	1768	0.969034	0.969034
173	657275	659289	48	2015	0.999219	0.999219
174	659426	662262	61	2837	0.999997	0.999997
175	662676	666232	84	3557	0.999989	0.999989
176	666247	669519	200	3273	0	<1E-6
177	669758	670795	31	1038	0.878082	0.878082
178	670896	673939	83	3044	0.996978	0.996978
179	674526	677569	98	3044	0.888262	0.888262
180	677663	684917	219	7255	0.997403	0.997403
181	685225	688410	76	3186	0.99996	0.99996
182	688478	691888	84	3411	0.99993	0.99993
183	692012	695441	85	3430	0.999916	0.999916
184	695487	697155	67	1669	0.214467	0.214467
185	697160	700772	152	3613	0.037524	0.037524
186	700917	701967	50	1051	0.035956	0.035956
187	702048	705550	178	3503	1e-05	1e-05
188	705571	707861	97	2291	0.07086	0.07086
189	707880	711323	206	3444	0	<1E-6
190	711351	715154	398	3804	0	<1E-6
191	715171	718675	153	3505	0.013278	0.013278
192	718687	720775	56	2089	0.992018	0.992018
193	721019	727215	287	6197	3.3e-05	3.3e-05
194	727370	731172	133	3803	0.666039	0.666039
195	731283	734150	69	2868	0.999883	0.999883
196	734546	737793	176	3248	0	<1E-6
197	737833	741003	133	3171	0.051745	0.051745
198	741099	743129	55	2031	0.989438	0.989438
199	743562	745017	119	1456	0	<1E-6
200	745026	747496	156	2471	0	<1E-6
201	747498	749107	50	1610	0.876718	0.876718
202	749657	754105	302	4449	0	<1E-6
203	754177	755870	86	1694	0.001683	0.001683
204	756138	758218	61	2081	0.959959	0.959959
205	758267	761302	111	3036	0.470992	0.470992
206	761391	764999	174	3609	0.000171	0.000171
207	765096	768759	139	3664	0.301603	0.301603
208	768771	771696	94	2926	0.88785	0.88785
209	771736	772818	128	1083	0	<1E-6
210	772912	775602	106	2691	0.204697	0.204697
211	775647	777544	69	1898	0.501957	0.501957
212	777600	780493	145	2894	0.000115	0.000115
213	780632	783886	117	3255	0.542784	0.542784
214	783891	785807	52	1917	0.987164	0.987164
215	785845	788927	294	3083	0	<1E-6
216	789241	794851	401	5611	0	<1E-6
217	795759	797951	111	2193	0.000463	0.000463
218	798023	801420	261	3398	0	<1E-6
219	801654	804775	81	3122	0.999336	0.999336
220	804816	806691	106	1876	1.1e-05	1.1e-05
221	806798	809088	128	2291	3e-06	3e-06
222	816720	818984	256	2265	0	<1E-6
223	819020	821586	167	2567	0	<1E-6
224	821835	824668	102	2834	0.536406	0.536406
225	825271	828727	200	3457	0	<1E-6
226	828732	830991	173	2260	0	<1E-6
227	831007	833246	114	2240	0.000325	0.000325
228	833250	836545	185	3296	0	<1E-6
229	836657	840135	126	3479	0.509709	0.509709
230	840189	841183	32	995	0.770685	0.770685
231	841233	844945	177	3713	0.000255	0.000255
232	844975	847106	153	2132	0	<1E-6
233	849258	851195	67	1938	0.662833	0.662833
234	852556	855142	62	2587	0.99979	0.99979
235	855231	858512	72	3282	0.999999	0.999999
236	858690	861951	58	3262	1	1
237	861987	862675	19	689	0.906107	0.906107
238	862880	866113	119	3234	0.441483	0.441483
239	866115	868267	116	2153	3.4e-05	3.4e-05
240	868296	871897	195	3602	0	<1E-6
241	872020	875251	188	3232	0	<1E-6
242	875436	878415	84	2980	0.992411	0.992411
243	878461	885221	309	6761	4.3e-05	4.3e-05
244	885241	888108	96	2868	0.791429	0.791429
245	888228	891434	70	3207	0.999998	0.999998
246	891461	895182	144	3722	0.223258	0.223258
247	895304	900046	388	4743	0	<1E-6
248	901501	903656	125	2156	1e-06	1e-06
249	916092	918005	132	1914	0	<1E-6
250	918012	920567	94	2556	0.452925	0.452925
251	920579	923607	135	3029	0.010543	0.010543
252	923622	925925	42	2304	1	1
253	925993	927900	39	1908	0.999968	0.999968
254	927943	930867	64	2925	0.999995	0.999995
255	930963	934585	98	3623	0.99891	0.99891
256	934596	938193	84	3598	0.999994	0.999994
257	938206	941360	106	3155	0.791028	0.791028
258	941504	943532	50	2029	0.998416	0.998416
259	943566	946544	81	2979	0.996936	0.996936
260	946550	948557	56	2008	0.98143	0.98143
261	948655	952049	51	3395	1	1
262	952162	952865	11	704	0.999567	0.999567
263	954550	956278	52	1729	0.922885	0.922885
264	956439	958684	45	2246	0.999996	0.999996
265	958852	961526	61	2675	0.999961	0.999961
266	961815	966669	145	4855	0.992238	0.992238
267	966930	969577	54	2648	0.999999	0.999999
268	969662	971575	67	1914	0.624334	0.624334
269	971582	974672	128	3091	0.07238	0.07238
270	974676	977315	88	2640	0.793896	0.793896
271	977395	978840	37	1446	0.989074	0.989074
272	978867	981731	66	2865	0.99997	0.99997
273	981749	984688	69	2940	0.999955	0.999955
274	984777	987295	112	2519	0.019154	0.019154
275	995089	997627	62	2539	0.999608	0.999608
276	997695	1000578	92	2884	0.898553	0.898553
277	1000788	1004069	82	3282	0.999849	0.999849
278	1045637	1046805	59	1169	0.008792	0.008792
279	1046858	1055663	332	8806	0.236624	0.236624
280	1056785	1058094	40	1310	0.87695	0.87695
281	1058232	1062474	78	4243	1	1
282	1062755	1065048	38	2294	1	1
283	1065119	1068291	100	3173	0.926661	0.926661
284	1068382	1075562	277	7181	0.152453	0.152453
285	1075589	1078327	158	2739	0	<1E-6
286	1078375	1079780	144	1406	0	<1E-6
287	1083622	1086385	102	2764	0.436214	0.436214
288	1086437	1088617	68	2181	0.903678	0.903678
289	1088645	1090960	118	2316	0.00025	0.00025
290	1091000	1094440	100	3441	0.989629	0.989629
291	1094480	1096353	41	1874	0.999821	0.999821
292	1096468	1098640	45	2173	0.999985	0.999985
293	1099497	1101918	50	2422	0.999995	0.999995
294	1102639	1106332	168	3694	0.002377	0.002377
295	1107056	1109875	87	2820	0.941491	0.941491
296	1109926	1111839	64	1914	0.753292	0.753292
297	1111919	1114517	84	2599	0.86326	0.86326
298	1114664	1116720	60	2057	0.96226	0.96226
299	1117255	1120940	141	3686	0.267364	0.267364
300	1121088	1122594	96	1507	0	<1E-6
301	1122598	1125515	174	2918	0	<1E-6
302	1125547	1128184	110	2638	0.078282	0.078282
303	1128289	1130466	48	2178	0.999926	0.999926
304	1130481	1133815	191	3335	0	<1E-6
305	1133879	1135897	70	2019	0.656703	0.656703
306	1135919	1137908	69	1990	0.655604	0.655604
307	1137997	1140363	109	2367	0.008581	0.008581
308	1140372	1142253	160	1882	0	<1E-6
309	1142255	1145151	144	2897	0.000168	0.000168
310	1145192	1146979	120	1788	0	<1E-6
311	1147000	1149319	278	2320	0	<1E-6
312	1149320	1153050	100	3731	0.999305	0.999305
313	1153057	1155264	278	2208	0	<1E-6
314	1155393	1157987	74	2595	0.985195	0.985195
315	1158060	1161125	84	3066	0.99667	0.99667
316	1161159	1164533	202	3375	0	<1E-6
317	1191204	1194717	92	3514	0.999548	0.999548
318	1194738	1198513	180	3776	0.000228	0.000228
319	1198636	1201238	94	2603	0.523102	0.523102
320	1201257	1204706	102	3450	0.984166	0.984166
321	1204754	1206740	58	1987	0.959349	0.959349
322	1206979	1210325	161	3347	0.000316	0.000316
323	1210355	1213115	266	2761	0	<1E-6
324	1213469	1223063	226	9595	1	1
325	1223178	1223741	26	564	0.131736	0.131736
326	1223743	1227463	123	3721	0.853851	0.853851
327	1227481	1230993	67	3513	1	1
328	1230999	1234061	74	3063	0.999917	0.999917
329	1234075	1235953	57	1879	0.921964	0.921964
330	1236007	1244375	378	8369	1.8e-05	1.8e-05
331	1244486	1246439	144	1954	0	<1E-6
332	1246451	1251502	500	5052	0	<1E-6
333	1255733	1259509	294	3777	0	<1E-6
334	1259511	1263281	126	3771	0.826644	0.826644
335	1263308	1265660	76	2353	0.853395	0.853395
336	1265682	1269133	153	3452	0.008315	0.008315
337	1269135	1272848	266	3714	0	<1E-6
338	1273267	1286739	1014	13473	0	<1E-6
339	1286811	1290090	127	3280	0.235731	0.235731
340	1332622	1334584	103	1963	0.000221	0.000221
341	1340913	1344220	94	3308	0.993425	0.993425
342	1344294	1345644	85	1351	2e-06	2e-06
343	1345665	1349403	233	3739	0	<1E-6
344	1349563	1356787	294	7225	0.025726	0.025726
345	1356971	1357992	24	1022	0.990618	0.990618
346	1358022	1360881	146	2860	4.8e-05	4.8e-05
347	1360898	1365615	312	4718	0	<1E-6
348	1365639	1367803	84	2165	0.277046	0.277046
349	1367831	1369578	80	1748	0.023821	0.023821
350	1369863	1373184	73	3322	0.999999	0.999999
351	1373273	1375206	66	1934	0.700166	0.700166
352	1375221	1377373	146	2153	0	<1E-6
353	1377540	1380143	92	2604	0.605998	0.605998
354	1380175	1382244	68	2070	0.803443	0.803443
355	1382279	1388462	230	6184	0.349587	0.349587
356	1388471	1388715	28	245	0	<1E-6
357	1389116	1393316	272	4201	0	<1E-6
358	1393335	1395937	182	2603	0	<1E-6
359	1395957	1398294	153	2338	0	<1E-6
360	1398328	1403816	431	5489	0	<1E-6
361	1403859	1405100	37	1242	0.899553	0.899553
362	1405146	1408433	247	3288	0	<1E-6
363	1408483	1411661	132	3179	0.065334	0.065334
364	1411667	1414333	76	2667	0.98645	0.98645
365	1414338	1417744	104	3407	0.96576	0.96576
366	1417779	1423722	371	5944	0	<1E-6
367	1423931	1426823	291	2893	0	<1E-6
368	1426832	1428062	259	1231	0	<1E-6
369	1428098	1434023	245	5926	0.022065	0.022065
370	1435470	1437055	31	1586	0.999948	0.999948
371	1437162	1439704	70	2543	0.99266	0.99266
372	1439772	1441611	61	1840	0.770203	0.770203
373	1441619	1445065	114	3447	0.84389	0.84389
374	1445313	1448305	68	2993	0.999987	0.999987
375	1449834	1451550	85	1717	0.003407	0.003407
376	1451572	1462183	412	10612	0.082641	0.082641
377	1462483	1467480	181	4998	0.507738	0.507738
378	1467512	1470585	232	3074	0	<1E-6
379	1470689	1473867	196	3179	0	<1E-6
380	1475380	1479067	138	3688	0.360035	0.360035
381	1479196	1481336	60	2141	0.982712	0.982712
382	1481338	1483413	52	2076	0.997972	0.997972
383	1483435	1486401	108	2967	0.489938	0.489938
384	1486998	1500744	405	13747	0.999992	0.999992
385	1500824	1504356	211	3533	0	<1E-6
386	1504380	1506792	78	2413	0.854644	0.854644
387	1508303	1510445	116	2143	2.8e-05	2.8e-05
388	1513716	1518184	299	4469	0	<1E-6
389	1518241	1521544	296	3304	0	<1E-6
390	1521663	1524391	158	2729	0	<1E-6
391	1524563	1528310	120	3748	0.919738	0.919738
392	1528408	1533419	224	5012	0.001245	0.001245
393	1533454	1536149	63	2696	0.999924	0.999924
394	1536151	1539270	182	3120	0	<1E-6
395	1539274	1543073	183	3800	0.000126	0.000126
396	1543763	1546148	59	2386	0.999232	0.999232
397	1546159	1548775	71	2617	0.995221	0.995221
398	1549047	1551992	90	2946	0.954618	0.954618
399	1552058	1553353	44	1296	0.684437	0.684437
400	1553378	1556747	193	3370	0	<1E-6
401	1556860	1558830	48	1971	0.998591	0.998591
402	1558890	1561225	71	2336	0.940174	0.940174
403	1561322	1565602	124	4281	0.995446	0.995446
404	1565641	1567346	37	1706	0.999729	0.999729
405	1567671	1569586	60	1916	0.883589	0.883589
406	1569943	1573604	187	3662	5e-06	5e-06
407	1573768	1576941	80	3174	0.999751	0.999751
408	1576955	1578960	99	2006	0.001878	0.001878
409	1578979	1581250	46	2272	0.999995	0.999995
410	1581331	1584081	59	2751	0.999996	0.999996
411	1584400	1586292	55	1893	0.958795	0.958795
412	1590490	1592629	115	2140	4e-05	4e-05
413	1592710	1595118	146	2409	0	<1E-6
414	1600490	1600656	9	167	0.157486	0.157486
415	1602568	1604706	226	2139	0	<1E-6
416	1604891	1612539	588	7649	0	<1E-6
417	1615108	1618393	139	3286	0.03911	0.03911
418	1618477	1619241	22	765	0.88341	0.88341
419	1619316	1626174	464	6859	0	<1E-6
420	1626471	1630966	258	4496	0	<1E-6
421	1631029	1634332	144	3304	0.016486	0.016486
422	1634400	1638675	355	4276	0	<1E-6
423	1638867	1641021	157	2155	0	<1E-6
424	1641148	1645036	156	3889	0.108684	0.108684
425	1645117	1648597	199	3481	0	<1E-6
426	1648670	1651862	338	3193	0	<1E-6
427	1651865	1654518	410	2654	0	<1E-6
428	1654551	1657081	169	2531	0	<1E-6
429	1660426	1663064	328	2639	0	<1E-6
430	1663112	1665678	322	2567	0	<1E-6
431	1668027	1671675	474	3649	0	<1E-6
432	1673722	1678608	226	4887	0.00022	0.00022
433	1678663	1679081	26	419	0.007069	0.007069
434	1679104	1682702	166	3599	0.00147	0.00147
435	1684016	1687687	264	3672	0	<1E-6
436	1693972	1696234	205	2263	0	<1E-6
437	1696243	1698381	94	2139	0.037038	0.037038
438	1698479	1701504	122	3026	0.127482	0.127482
439	1701628	1702890	56	1263	0.077405	0.077405
440	1702898	1706531	193	3634	0	<1E-6
441	1706532	1709274	106	2743	0.263436	0.263436
442	1709317	1711992	234	2676	0	<1E-6
443	1712001	1714425	177	2425	0	<1E-6
444	1714547	1716673	177	2127	0	<1E-6
445	1716693	1720061	184	3369	0	<1E-6
446	1720156	1723122	68	2967	0.999981	0.999981
447	1723123	1726432	103	3310	0.946021	0.946021
448	1726620	1729207	131	2588	0.000156	0.000156
449	1729265	1734022	136	4758	0.998109	0.998109
450	1734293	1735564	55	1272	0.108558	0.108558
451	1735683	1738563	151	2881	1e-05	1e-05
452	1739855	1752713	885	12859	0	<1E-6
453	1752743	1755026	74	2284	0.843886	0.843886
454	1755035	1757156	185	2122	0	<1E-6
455	1757179	1761867	233	4689	2e-06	2e-06
456	1762002	1765601	296	3600	0	<1E-6
457	1765629	1769078	160	3450	0.001429	0.001429
458	1769192	1772932	94	3741	0.999928	0.999928
459	1773021	1779835	274	6815	0.045807	0.045807
460	1794939	1797655	161	2717	0	<1E-6
461	1797794	1800628	147	2835	2.2e-05	2.2e-05
462	1800739	1802451	46	1713	0.985356	0.985356
463	1802524	1805117	76	2594	0.97435	0.97435
464	1805274	1807484	121	2211	1.2e-05	1.2e-05
465	1807485	1810975	301	3491	0	<1E-6
466	1812447	1815973	447	3527	0	<1E-6
467	1816028	1819887	214	3860	0	<1E-6
468	1821281	1823898	68	2618	0.998342	0.998342
469	1823918	1825942	79	2025	0.267935	0.267935
470	1826005	1827941	87	1937	0.028336	0.028336
471	1828384	1830190	54	1807	0.933213	0.933213
472	1830614	1833264	72	2651	0.995325	0.995325
473	1833323	1836403	50	3081	1	1
474	1836525	1840110	95	3586	0.999409	0.999409
475	1844350	1846993	97	2644	0.461209	0.461209
476	1847041	1849883	63	2843	0.999991	0.999991
477	1849902	1851237	26	1336	0.999835	0.999835
478	1851298	1855529	159	4232	0.330224	0.330224
479	1857458	1860427	91	2970	0.952612	0.952612

## Sheet: TableS4
Table S4. The list of SNPs from S. pyogenes associated with the disease phenotype acute rheumatic fever (p-value ≤ 0.05).
SNP_Loc	VariantType	GeneAnnotation
1822	CDS_synon	AP53_2
2950	inter-gene-3-5	-AP53_2-AP53_3
3267	inter-gene-5-3	-AP53_3-AP53_4
4489	CDS_nonSynon	AP53_5
4550	CDS_synon	AP53_5
4556	CDS_synon	AP53_5
5101	CDS_nonSynon	AP53_6
5603	CDS_nonSynon	AP53_7
5855	CDS_nonSynon	AP53_7
6955	CDS_synon	AP53_7
7368	CDS_nonSynon	AP53_7
7444	CDS_synon	AP53_7
9547	CDS_nonSynon	AP53_10
16781	inter-gene-3-5	-AP53_15-AP53_rna1
16809	inter-gene-3-5	-AP53_15-AP53_rna1
16811	inter-gene-3-5	-AP53_15-AP53_rna1
16813	inter-gene-3-5	-AP53_15-AP53_rna1
16814	inter-gene-3-5	-AP53_15-AP53_rna1
16815	inter-gene-3-5	-AP53_15-AP53_rna1
31272	CDS_synon	AP53_16
31293	CDS_synon	AP53_16
34259	CDS_synon	AP53_18
34271	CDS_synon	AP53_18
37222	CDS_synon	AP53_22
37223	CDS_nonSynon	AP53_22
38416	CDS_synon	AP53_22
38461	CDS_synon	AP53_22
38464	CDS_synon	AP53_22
40297	CDS_synon	AP53_22
43187	CDS_nonSynon	AP53_24
43654	CDS_synon	AP53_25
44191	CDS_synon	AP53_26
44403	CDS_nonSynon	AP53_26
44530	CDS_synon	AP53_26
44569	CDS_synon	AP53_26
44575	CDS_synon	AP53_26
44578	CDS_synon	AP53_26
45214	CDS_synon	AP53_26
45313	CDS_synon	AP53_26
45409	CDS_synon	AP53_26
45584	CDS_nonSynon	AP53_26
45599	CDS_nonSynon	AP53_26
45616	CDS_synon	AP53_26
45622	CDS_synon	AP53_26
45625	CDS_synon	AP53_26
48047	CDS_synon	AP53_28
67641	CDS_synon	AP53_47
67737	CDS_synon	AP53_47
69713	CDS_nonSynon	AP53_52
70125	inter-gene-3-5	-AP53_53-AP53_54
75506	CDS_synon	AP53_63
75984	CDS_synon	AP53_64
77136	CDS_synon	AP53_67
78155	CDS_synon	AP53_69
78341	CDS_synon	AP53_69
78557	CDS_synon	AP53_69
79487	inter-gene-3-5	-AP53_70-AP53_rna35
79559	inter-gene-3-5	-AP53_70-AP53_rna35
79709	inter-gene-3-5	-AP53_70-AP53_rna35
79713	inter-gene-3-5	-AP53_70-AP53_rna35
79714	inter-gene-3-5	-AP53_70-AP53_rna35
85228	inter-gene-3-5	-AP53_rna40-AP53_rna41
87269	pseudo-gene|ncRNA	AP53_pseudo72
91690	inter-gene-3-5	-AP53_78-AP53_79
92743	CDS_synon	AP53_79
93466	CDS_synon	AP53_79
94611	CDS_synon	AP53_80
95436	CDS_synon	AP53_80
95652	CDS_synon	AP53_80
97269	CDS_synon	AP53_80
98919	CDS_synon	AP53_81
98931	CDS_synon	AP53_81
99579	CDS_synon	AP53_81
100563	CDS_synon	AP53_81
100645	CDS_synon	AP53_81
100647	CDS_nonSynon	AP53_81
101001	CDS_synon	AP53_81
101481	CDS_synon	AP53_81
102071	inter-gene-3-5	-AP53_82-AP53_83
102167	CDS_nonSynon	AP53_83
103897	CDS_synon	AP53_84
104027	CDS_synon	AP53_84
105269	CDS_synon	AP53_88
105388	CDS_nonSynon	AP53_88
105651	CDS_synon	AP53_89
105653	CDS_nonSynon	AP53_89
106354	CDS_synon	AP53_90
106678	CDS_synon	AP53_90
106684	CDS_synon	AP53_90
106989	CDS_synon	AP53_91
107214	CDS_nonSynon	AP53_91
108526	CDS_nonSynon	AP53_92
108695	CDS_synon	AP53_93
108890	CDS_synon	AP53_93
109114	CDS_synon	AP53_93
109645	CDS_synon	AP53_94
109692	CDS_nonSynon	AP53_94
109714	CDS_synon	AP53_94
109717	CDS_synon	AP53_94
109720	CDS_synon	AP53_94
109732	CDS_synon	AP53_94
109741	CDS_synon	AP53_94
109803	CDS_nonSynon	AP53_94
110381	CDS_nonSynon	AP53_94
111075	CDS_nonSynon	AP53_95
128708	inter-gene-5-3	-AP53_111-AP53_112
130427	CDS_synon	AP53_113
131278	CDS_synon	AP53_114
140222	CDS_synon	AP53_126
143413	CDS_synon	AP53_128
144344	CDS_nonSynon	AP53_129
146191	CDS_synon	AP53_130
146385	inter-gene-3-5	-AP53_130-AP53_131
148483	CDS_synon	AP53_132
150302	inter-gene-3-5	-AP53_133-AP53_134
150351	inter-gene-3-5	-AP53_133-AP53_134
150602	CDS_synon	AP53_134
150635	CDS_synon	AP53_134
153553	CDS_synon	AP53_136
153988	CDS_synon	AP53_136
154822	inter-gene-5-3	-AP53_137-AP53_138
154857	CDS_nonSynon	AP53_138
154862	CDS_nonSynon	AP53_138
157783	CDS_synon	AP53_140
157987	CDS_synon	AP53_140
170983	CDS_synon	AP53_150
171196	CDS_synon	AP53_150
171316	CDS_synon	AP53_150
171373	CDS_synon	AP53_150
175245	CDS_synon	AP53_153
186413	CDS_synon	AP53_170
188718	inter-gene-5-3	-AP53_172-AP53_173
189357	CDS_nonSynon	AP53_173
189358	CDS_synon	AP53_173
191462	CDS_synon	AP53_175
192199	CDS_synon	AP53_177
193123	CDS_synon	AP53_177
193649	CDS_synon	AP53_178
193655	CDS_synon	AP53_178
195174	inter-gene-3-5	-AP53_178-AP53_179
195877	CDS_synon	AP53_181
195982	CDS_synon	AP53_181
198484	inter-gene-3-5	-AP53_183-AP53_184
198530	inter-gene-3-5	-AP53_183-AP53_184
199698	CDS_nonSynon	AP53_185
199982	CDS_nonSynon	AP53_185
202458	CDS_synon	AP53_186
202705	inter-gene-3-5	-AP53_186-AP53_187
203310	CDS_synon	AP53_187
203325	CDS_synon	AP53_187
204780	CDS_synon	AP53_189
204786	CDS_synon	AP53_189
204804	CDS_synon	AP53_189
204810	CDS_synon	AP53_189
204813	CDS_synon	AP53_189
204912	CDS_synon	AP53_189
204915	CDS_synon	AP53_189
205053	CDS_synon	AP53_189
206455	CDS_synon	AP53_191
207148	inter-gene-3-5	-AP53_191-AP53_192
207520	CDS_synon	AP53_192
209669	CDS_nonSynon	AP53_193
211289	CDS_nonSynon	AP53_194
211999	CDS_synon	AP53_195
212149	CDS_synon	AP53_195
212892	inter-gene-3-5	-AP53_195-AP53_196
213703	CDS_synon	AP53_197
214281	CDS_synon	AP53_198
214360	CDS_nonSynon	AP53_198
215157	CDS_synon	AP53_199
215207	CDS_nonSynon	AP53_199
215573	inter-gene-3-5	-AP53_200-AP53_201
215725	inter-gene-3-5	-AP53_200-AP53_201
218113	CDS_nonSynon	AP53_203
218147	CDS_synon	AP53_203
218309	CDS_synon	AP53_203
219066	CDS_nonSynon	AP53_204
219140	CDS_synon	AP53_204
219152	CDS_synon	AP53_204
219855	CDS_nonSynon	AP53_205
220996	CDS_synon	AP53_206
221005	CDS_synon	AP53_206
221061	CDS_nonSynon	AP53_206
223676	CDS_synon	AP53_209
223680	CDS_nonSynon	AP53_209
223692	CDS_nonSynon	AP53_209
223893	CDS_synon	AP53_209
223895	CDS_synon	AP53_209
223917	CDS_nonSynon	AP53_209
224039	CDS_synon	AP53_209
225714	CDS_nonSynon	AP53_211
227067	CDS_synon	AP53_212
227071	CDS_nonSynon	AP53_212
227136	CDS_synon	AP53_212
227691	CDS_synon	AP53_213
228117	CDS_nonSynon	AP53_214
228863	CDS_synon	AP53_215
229175	CDS_synon	AP53_215
229502	CDS_synon	AP53_215
230088	CDS_synon	AP53_216
231919	CDS_synon	AP53_218
233992	CDS_synon	AP53_218
234474	inter-gene-3-5	-AP53_218-AP53_219
234484	inter-gene-3-5	-AP53_218-AP53_219
236658	CDS_synon	AP53_221
246571	CDS_nonSynon	AP53_229
249812	CDS_synon	AP53_233
250116	CDS_nonSynon	AP53_233
250632	CDS_nonSynon	AP53_233
254010	CDS_nonSynon	AP53_236
255573	inter-gene-3-5	-AP53_237-AP53_238
255578	inter-gene-3-5	-AP53_237-AP53_238
255641	inter-gene-3-5	-AP53_237-AP53_238
255648	inter-gene-3-5	-AP53_237-AP53_238
256719	CDS_nonSynon	AP53_238
260014	CDS_synon	AP53_240
261664	CDS_synon	AP53_242
261799	CDS_synon	AP53_242
263009	inter-gene-3-5	-AP53_243-AP53_rna51
263010	inter-gene-3-5	-AP53_243-AP53_rna51
263011	inter-gene-3-5	-AP53_243-AP53_rna51
263013	inter-gene-3-5	-AP53_243-AP53_rna51
263014	inter-gene-3-5	-AP53_243-AP53_rna51
263015	inter-gene-3-5	-AP53_243-AP53_rna51
269086	inter-gene-3-5	-AP53_244-AP53_245
269253	inter-gene-3-5	-AP53_244-AP53_245
276731	CDS_synon	AP53_253
276962	inter-gene-3-5	-AP53_253-AP53_254
278253	CDS_nonSynon	AP53_255
279066	inter-gene-3-5	-AP53_255-AP53_256
282140	CDS_nonSynon	AP53_258
287475	CDS_nonSynon	AP53_263
287952	CDS_synon	AP53_263
287977	inter-gene-3-5	-AP53_263-AP53_264
288034	inter-gene-3-5	-AP53_263-AP53_264
288035	inter-gene-3-5	-AP53_263-AP53_264
289002	CDS_synon	AP53_265
290159	CDS_synon	AP53_266
292841	pseudo-gene|ncRNA	AP53_pseudo268
293118	CDS_synon	AP53_269
293659	CDS_synon	AP53_270
294582	CDS_nonSynon	AP53_270
297821	CDS_synon	AP53_273
301052	CDS_synon	AP53_274
301267	CDS_nonSynon	AP53_275
303435	CDS_nonSynon	AP53_277
304226	CDS_synon	AP53_277
305310	inter-gene-5-3	-AP53_278-AP53_279
306034	CDS_nonSynon	AP53_279
310493	CDS_synon	AP53_285
310706	CDS_synon	AP53_285
311053	CDS_synon	AP53_286
311056	CDS_synon	AP53_286
311062	CDS_synon	AP53_286
311083	CDS_synon	AP53_286
311085	CDS_nonSynon	AP53_286
311376	CDS_nonSynon	AP53_286
314061	CDS_synon	AP53_290
314342	CDS_synon	AP53_291
317343	CDS_synon	AP53_295
317476	CDS_synon	AP53_296
318028	CDS_synon	AP53_296
318712	CDS_synon	AP53_297
328557	CDS_synon	AP53_307
328563	CDS_synon	AP53_307
328790	CDS_nonSynon	AP53_307
339131	CDS_nonSynon	AP53_323
347233	CDS_synon	AP53_328
347240	CDS_nonSynon	AP53_328
347281	inter-gene-3-5	-AP53_328-AP53_329
349430	CDS_synon	AP53_330
350337	inter-gene-5-3	-AP53_330-AP53_332
351189	CDS_synon	AP53_333
351783	CDS_synon	AP53_333
354576	inter-gene-5-3	-AP53_335-AP53_336
361765	inter-gene-3-5	-AP53_343-AP53_344
363290	CDS_synon	AP53_346
369507	CDS_synon	AP53_353
369947	CDS_nonSynon	AP53_353
370668	CDS_synon	AP53_354
374691	CDS_synon	AP53_358
375339	CDS_synon	AP53_358
375702	CDS_synon	AP53_358
376155	CDS_synon	AP53_358
376812	inter-gene-3-5	-AP53_359-AP53_360
376825	inter-gene-3-5	-AP53_359-AP53_360
377034	CDS_synon	AP53_360
385008	CDS_nonSynon	AP53_368
408055	inter-gene-5-3	-AP53_401-AP53_402
408151	inter-gene-5-3	-AP53_401-AP53_402
408261	CDS_nonSynon	AP53_402
413539	CDS_synon	AP53_408
422605	inter-gene-5-3	-AP53_417-AP53_418
426164	inter-gene-3-5	-AP53_421-AP53_422
426167	inter-gene-3-5	-AP53_421-AP53_422
433634	CDS_synon	AP53_428
433639	CDS_nonSynon	AP53_428
433655	CDS_synon	AP53_428
433746	inter-gene-3-5	-AP53_428-AP53_429
436524	CDS_synon	AP53_431
436776	inter-gene-3-5	-AP53_431-AP53_432
436789	inter-gene-3-5	-AP53_431-AP53_432
437631	CDS_nonSynon	AP53_432
437896	inter-gene-3-5	-AP53_432-AP53_433
439168	CDS_synon	AP53_434
466634	CDS_synon	AP53_462
466640	CDS_synon	AP53_462
466839	inter-gene-5-3	-AP53_462-AP53_463
466961	CDS_synon	AP53_463
466970	CDS_synon	AP53_463
467014	CDS_nonSynon	AP53_463
470664	CDS_nonSynon	AP53_465
476604	CDS_synon	AP53_470
477340	CDS_nonSynon	AP53_471
477603	CDS_nonSynon	AP53_471
478245	inter-gene-3-5	-AP53_472-AP53_473
483002	CDS_synon	AP53_479
483005	CDS_synon	AP53_479
483836	CDS_synon	AP53_479
483917	CDS_nonSynon	AP53_480
485827	CDS_nonSynon	AP53_483
486169	inter-gene-3-5	-AP53_483-AP53_484
486732	CDS_synon	AP53_484
486917	CDS_nonSynon	AP53_484
487220	inter-gene-5-3	-AP53_484-AP53_485
487646	CDS_nonSynon	AP53_485
487664	CDS_synon	AP53_485
488265	inter-gene-5-3	-AP53_485-AP53_486
488437	CDS_synon	AP53_486
488957	CDS_nonSynon	AP53_487
492264	CDS_synon	AP53_492
492390	CDS_synon	AP53_492
493383	CDS_nonSynon	AP53_492
493608	CDS_synon	AP53_492
493670	CDS_synon	AP53_492
493723	CDS_nonSynon	AP53_492
494736	CDS_nonSynon	AP53_493
495721	CDS_synon	AP53_493
495859	CDS_synon	AP53_493
496344	CDS_nonSynon	AP53_493
497297	CDS_synon	AP53_494
497891	CDS_synon	AP53_494
498230	CDS_synon	AP53_494
498386	CDS_synon	AP53_494
498545	CDS_nonSynon	AP53_495
500949	CDS_nonSynon	AP53_498
501040	CDS_nonSynon	AP53_498
503024	CDS_nonSynon	AP53_500
504792	inter-gene-5-3	-AP53_502-AP53_503
505342	CDS_nonSynon	AP53_503
505753	CDS_nonSynon	AP53_503
507372	CDS_nonSynon	AP53_505
508191	CDS_nonSynon	AP53_505
508589	CDS_synon	AP53_505
508592	CDS_synon	AP53_505
509496	inter-gene-5-3	-AP53_505-AP53_506
509861	CDS_synon	AP53_506
509972	CDS_synon	AP53_506
510083	CDS_synon	AP53_506
510086	CDS_synon	AP53_506
510092	CDS_synon	AP53_506
510104	CDS_synon	AP53_506
511522	CDS_nonSynon	AP53_507
512733	CDS_nonSynon	AP53_508
512735	CDS_synon	AP53_508
512739	CDS_synon	AP53_508
512763	CDS_synon	AP53_508
512769	CDS_synon	AP53_508
512772	CDS_synon	AP53_508
512792	CDS_nonSynon	AP53_508
512910	CDS_synon	AP53_508
513261	CDS_synon	AP53_508
515460	CDS_synon	AP53_511
515463	CDS_synon	AP53_511
515508	CDS_synon	AP53_511
515540	CDS_nonSynon	AP53_511
515541	CDS_synon	AP53_511
515592	CDS_nonSynon	AP53_511
515594	CDS_synon	AP53_511
515595	CDS_synon	AP53_511
516395	inter-gene-3-5	-AP53_512-AP53_513
520997	inter-gene-3-5	-AP53_517-AP53_518
521004	inter-gene-3-5	-AP53_517-AP53_518
521388	inter-gene-3-5	-AP53_517-AP53_518
525433	inter-gene-5-3	-AP53_521-AP53_522
530830	CDS_nonSynon	AP53_525
530865	CDS_synon	AP53_525
531383	inter-gene-3-5	-AP53_525-AP53_526
532496	CDS_synon	AP53_526
532760	CDS_nonSynon	AP53_526
534510	inter-gene-3-5	-AP53_527-AP53_528
534664	CDS_synon	AP53_528
534829	CDS_synon	AP53_528
536184	CDS_synon	AP53_529
536838	CDS_nonSynon	AP53_530
538001	CDS_synon	AP53_531
540133	CDS_synon	AP53_532
540809	CDS_nonSynon	AP53_533
540810	CDS_synon	AP53_533
540861	CDS_synon	AP53_533
540864	CDS_synon	AP53_533
540903	CDS_synon	AP53_533
540905	CDS_nonSynon	AP53_533
541056	CDS_synon	AP53_533
541059	CDS_synon	AP53_533
541065	CDS_synon	AP53_533
541071	CDS_synon	AP53_533
541369	CDS_nonSynon	AP53_533
541452	CDS_synon	AP53_533
541490	CDS_nonSynon	AP53_534
541507	CDS_synon	AP53_534
541858	CDS_synon	AP53_534
541861	CDS_synon	AP53_534
541870	CDS_synon	AP53_534
541874	CDS_nonSynon	AP53_534
542068	CDS_synon	AP53_534
542070	CDS_nonSynon	AP53_534
542072	CDS_nonSynon	AP53_534
542073	CDS_nonSynon	AP53_534
542074	CDS_synon	AP53_534
542075	CDS_nonSynon	AP53_534
542078	CDS_nonSynon	AP53_534
542086	CDS_synon	AP53_534
542087	CDS_nonSynon	AP53_534
542089	CDS_synon	AP53_534
542090	CDS_nonSynon	AP53_534
542099	CDS_nonSynon	AP53_534
542108	CDS_nonSynon	AP53_534
542111	CDS_nonSynon	AP53_534
542119	CDS_synon	AP53_534
542126	CDS_nonSynon	AP53_534
542129	CDS_nonSynon	AP53_534
542134	CDS_synon	AP53_534
542141	CDS_nonSynon	AP53_534
542142	CDS_nonSynon	AP53_534
542629	CDS_synon	AP53_534
543207	CDS_nonSynon	AP53_536
543617	CDS_synon	AP53_536
544780	CDS_synon	AP53_537
547300	inter-gene-3-5	-AP53_540-AP53_rna57
547540	inter-gene-3-5	-AP53_rna57-AP53_541
547617	inter-gene-3-5	-AP53_rna57-AP53_541
547841	inter-gene-3-5	-AP53_rna57-AP53_541
547853	inter-gene-3-5	-AP53_rna57-AP53_541
548581	CDS_nonSynon	AP53_541
551971	CDS_synon	AP53_543
552014	CDS_nonSynon	AP53_543
552856	inter-gene-5-3	-AP53_543-AP53_544
552918	CDS_nonSynon	AP53_544
553585	CDS_synon	AP53_545
554897	inter-gene-3-5	-AP53_545-AP53_1865
555051	inter-gene-3-5	-AP53_545-AP53_1865
555225	inter-gene-3-5	-AP53_545-AP53_1865
555257	inter-gene-3-5	-AP53_545-AP53_1865
555609	CDS_synon	AP53_1865
555947	CDS_synon	AP53_546
556085	CDS_synon	AP53_546
560267	CDS_synon	AP53_550
565292	CDS_synon	AP53_555
568975	CDS_synon	AP53_557
569317	CDS_synon	AP53_557
569932	CDS_synon	AP53_557
571045	CDS_nonSynon	AP53_558
571600	CDS_synon	AP53_559
572645	CDS_nonSynon	AP53_561
574500	CDS_synon	AP53_563
577850	CDS_synon	AP53_566
578399	CDS_nonSynon	AP53_567
579655	CDS_synon	AP53_568
579954	inter-gene-5-3	-AP53_569-AP53_571
579982	inter-gene-5-3	-AP53_569-AP53_571
579983	inter-gene-5-3	-AP53_569-AP53_571
579991	inter-gene-5-3	-AP53_569-AP53_571
579995	inter-gene-5-3	-AP53_569-AP53_571
580291	CDS_nonSynon	AP53_570
580309	CDS_nonSynon	AP53_570
580313	CDS_synon	AP53_570
580651	CDS_nonSynon	AP53_572
580819	CDS_synon	AP53_572
580825	CDS_nonSynon	AP53_572
581814	CDS_synon	AP53_573
581955	CDS_synon	AP53_573
582680	CDS_synon	AP53_574
583037	CDS_nonSynon	AP53_574
584140	CDS_nonSynon	AP53_574
586361	CDS_nonSynon	AP53_577
589754	CDS_synon	AP53_580
590213	CDS_synon	AP53_580
590243	CDS_synon	AP53_580
590297	CDS_synon	AP53_580
590519	CDS_synon	AP53_580
591318	CDS_nonSynon	AP53_580
591362	CDS_synon	AP53_580
595571	inter-gene-3-5	-AP53_581-AP53_582
595703	CDS_synon	AP53_582
596779	inter-gene-5-3	-AP53_583-AP53_584
597732	CDS_nonSynon	AP53_585
658077	CDS_nonSynon	AP53_665
659814	CDS_synon	AP53_668
659953	inter-gene-5-3	-AP53_668-AP53_669
660072	inter-gene-5-3	-AP53_668-AP53_669
661860	CDS_synon	AP53_669
674656	inter-gene-3-5	-AP53_682-AP53_683
677813	CDS_synon	AP53_686
682436	CDS_synon	AP53_690
683090	CDS_synon	AP53_690
686064	CDS_synon	AP53_691
686666	CDS_nonSynon	AP53_692
689241	CDS_nonSynon	AP53_694
689912	CDS_synon	AP53_694
691714	inter-gene-3-5	-AP53_696-AP53_697
692126	CDS_synon	AP53_697
692248	CDS_nonSynon	AP53_697
693205	CDS_nonSynon	AP53_697
693989	CDS_nonSynon	AP53_697
695491	inter-gene-5-3	-AP53_698-AP53_699
696251	CDS_nonSynon	AP53_699
696415	CDS_nonSynon	AP53_699
696627	CDS_nonSynon	AP53_700
697398	CDS_synon	AP53_701
697407	CDS_synon	AP53_701
697410	CDS_synon	AP53_701
697413	CDS_synon	AP53_701
697416	CDS_synon	AP53_701
697473	CDS_synon	AP53_701
697488	CDS_synon	AP53_701
697763	CDS_nonSynon	AP53_701
697788	CDS_synon	AP53_701
702178	CDS_nonSynon	AP53_706
704365	CDS_synon	AP53_708
704368	CDS_synon	AP53_708
704378	CDS_nonSynon	AP53_708
704386	CDS_synon	AP53_708
704389	CDS_synon	AP53_708
704395	CDS_synon	AP53_708
704398	CDS_synon	AP53_708
704399	CDS_nonSynon	AP53_708
704470	CDS_synon	AP53_708
705253	CDS_synon	AP53_708
705298	CDS_synon	AP53_708
705310	CDS_synon	AP53_708
705319	CDS_synon	AP53_708
705334	CDS_synon	AP53_708
705340	CDS_synon	AP53_708
705355	CDS_synon	AP53_708
705358	CDS_synon	AP53_708
705397	CDS_synon	AP53_708
707485	inter-gene-5-3	-AP53_711-AP53_712
708838	CDS_nonSynon	AP53_713
709034	CDS_nonSynon	AP53_713
709070	inter-gene-3-5	-AP53_713-AP53_714
709085	inter-gene-3-5	-AP53_713-AP53_714
709117	inter-gene-3-5	-AP53_713-AP53_714
709310	CDS_synon	AP53_714
709391	inter-gene-3-5	-AP53_714-AP53_715
709414	inter-gene-3-5	-AP53_714-AP53_715
709440	inter-gene-3-5	-AP53_714-AP53_715
709705	CDS_synon	AP53_715
709706	CDS_nonSynon	AP53_715
709726	CDS_synon	AP53_715
710004	CDS_synon	AP53_716
710007	CDS_synon	AP53_716
710013	CDS_synon	AP53_716
710811	CDS_nonSynon	AP53_717
711540	CDS_synon	AP53_718
711543	CDS_synon	AP53_718
711547	CDS_nonSynon	AP53_718
711549	CDS_synon	AP53_718
711552	CDS_synon	AP53_718
711553	CDS_nonSynon	AP53_718
711555	CDS_synon	AP53_718
712528	CDS_nonSynon	AP53_718
712994	CDS_synon	AP53_719
713025	CDS_synon	AP53_719
713061	CDS_synon	AP53_719
713066	CDS_synon	AP53_719
713096	CDS_synon	AP53_719
713213	CDS_synon	AP53_719
714676	inter-gene-3-5	-AP53_719-AP53_720
714686	inter-gene-3-5	-AP53_719-AP53_720
715178	inter-gene-3-5	-AP53_720-AP53_721
717348	CDS_synon	AP53_722
718466	CDS_synon	AP53_723
725954	CDS_synon	AP53_730
726011	CDS_synon	AP53_730
726178	CDS_nonSynon	AP53_731
727593	CDS_synon	AP53_732
727725	CDS_synon	AP53_732
728636	CDS_nonSynon	AP53_733
729614	CDS_synon	AP53_735
731381	CDS_synon	AP53_737
733731	CDS_synon	AP53_738
734264	inter-gene-3-5	-AP53_738-AP53_739
734836	CDS_synon	AP53_739
735193	CDS_synon	AP53_739
735463	CDS_nonSynon	AP53_740
735674	CDS_synon	AP53_740
735677	CDS_synon	AP53_740
735680	CDS_synon	AP53_740
735683	CDS_synon	AP53_740
735731	CDS_synon	AP53_740
735866	CDS_synon	AP53_740
737484	CDS_synon	AP53_742
737755	CDS_nonSynon	AP53_742
741682	inter-gene-3-5	-AP53_747-AP53_748
741716	inter-gene-3-5	-AP53_747-AP53_748
743958	CDS_synon	AP53_750
743961	CDS_synon	AP53_750
743964	CDS_synon	AP53_750
743967	CDS_synon	AP53_750
743970	CDS_synon	AP53_750
743973	CDS_synon	AP53_750
744007	CDS_nonSynon	AP53_750
744009	CDS_synon	AP53_750
744486	CDS_nonSynon	AP53_750
745180	CDS_nonSynon	AP53_751
748506	CDS_synon	AP53_754
751250	CDS_synon	AP53_756
754253	inter-gene-3-5	-AP53_757-AP53_758
754711	CDS_synon	AP53_758
755593	inter-gene-3-5	-AP53_759-AP53_rna58
758648	CDS_synon	AP53_762
759296	CDS_nonSynon	AP53_763
759372	inter-gene-3-5	-AP53_763-AP53_764
759418	inter-gene-3-5	-AP53_763-AP53_764
760207	CDS_synon	AP53_765
760780	CDS_synon	AP53_765
763058	CDS_synon	AP53_768
767730	CDS_synon	AP53_772
771391	CDS_synon	AP53_777
771792	CDS_nonSynon	AP53_778
772264	CDS_synon	AP53_778
773200	CDS_synon	AP53_779
773362	CDS_synon	AP53_779
773611	CDS_synon	AP53_779
775365	CDS_synon	AP53_781
775722	inter-gene-3-5	-AP53_781-AP53_782
777094	CDS_synon	AP53_783
786356	CDS_synon	AP53_791
786912	CDS_nonSynon	AP53_792
787519	CDS_synon	AP53_793
793044	inter-gene-3-5	-AP53_796-AP53_797
798786	CDS_synon	AP53_799
798789	CDS_synon	AP53_799
800679	CDS_synon	AP53_801
800681	CDS_nonSynon	AP53_801
800682	CDS_synon	AP53_801
800688	CDS_synon	AP53_801
800694	CDS_synon	AP53_801
800697	CDS_synon	AP53_801
800703	CDS_synon	AP53_801
800705	CDS_nonSynon	AP53_801
800709	CDS_synon	AP53_801
800718	CDS_synon	AP53_801
800720	CDS_nonSynon	AP53_801
800724	CDS_synon	AP53_801
800733	CDS_nonSynon	AP53_801
800736	CDS_synon	AP53_801
800738	CDS_nonSynon	AP53_801
800739	CDS_synon	AP53_801
800745	CDS_synon	AP53_801
800747	CDS_nonSynon	AP53_801
800748	CDS_synon	AP53_801
802305	CDS_synon	AP53_802
804166	CDS_synon	AP53_804
804899	inter-gene-3-5	-AP53_804-AP53_805
808470	CDS_nonSynon	AP53_809
816793	CDS_nonSynon	AP53_816
816942	CDS_synon	AP53_816
816996	CDS_synon	AP53_816
817008	CDS_synon	AP53_816
825644	CDS_synon	AP53_826
828049	CDS_synon	AP53_827
829455	inter-gene-3-5	-AP53_828-AP53_829
829780	CDS_synon	AP53_829
829819	CDS_synon	AP53_829
829846	CDS_nonSynon	AP53_829
829849	CDS_synon	AP53_829
829852	CDS_synon	AP53_829
829877	CDS_nonSynon	AP53_829
829882	CDS_synon	AP53_829
829897	CDS_synon	AP53_829
829903	CDS_synon	AP53_829
829909	CDS_synon	AP53_829
829927	CDS_synon	AP53_829
829933	CDS_synon	AP53_829
829936	CDS_synon	AP53_829
829939	CDS_synon	AP53_829
829942	CDS_synon	AP53_829
829948	CDS_synon	AP53_829
829957	CDS_synon	AP53_829
829963	CDS_synon	AP53_829
829981	CDS_synon	AP53_829
829984	CDS_synon	AP53_829
829987	CDS_synon	AP53_829
829990	CDS_synon	AP53_829
829993	CDS_synon	AP53_829
830017	CDS_synon	AP53_829
830023	CDS_synon	AP53_829
830050	CDS_synon	AP53_829
830053	CDS_synon	AP53_829
830068	CDS_synon	AP53_829
830557	CDS_synon	AP53_829
836881	CDS_nonSynon	AP53_835
843958	CDS_synon	AP53_844
845198	CDS_nonSynon	AP53_845
845490	CDS_nonSynon	AP53_845
846177	CDS_synon	AP53_846
848444	CDS_nonSynon	AP53_847
848499	CDS_synon	AP53_847
848511	CDS_synon	AP53_847
848529	CDS_synon	AP53_847
848532	CDS_synon	AP53_847
853771	CDS_synon	AP53_852
855096	inter-gene-3-5	-AP53_852-AP53_853
855142	inter-gene-3-5	-AP53_852-AP53_853
855397	CDS_synon	AP53_853
855745	CDS_synon	AP53_853
857033	CDS_nonSynon	AP53_855
859366	inter-gene-5-3	-AP53_858-AP53_859
864170	CDS_synon	AP53_864
864280	CDS_synon	AP53_865
864550	CDS_synon	AP53_865
864562	CDS_synon	AP53_865
865343	CDS_nonSynon	AP53_866
866332	CDS_nonSynon	AP53_867
866471	CDS_synon	AP53_867
866803	CDS_nonSynon	AP53_867
867072	inter-gene-5-3	-AP53_867-AP53_868
872392	CDS_synon	AP53_872
874737	CDS_nonSynon	AP53_874
876712	CDS_synon	AP53_877
877530	CDS_synon	AP53_878
880061	CDS_nonSynon	AP53_881
880828	CDS_synon	AP53_882
881837	CDS_nonSynon	AP53_884
881855	CDS_nonSynon	AP53_884
882896	CDS_nonSynon	AP53_884
883132	CDS_synon	AP53_884
883285	CDS_synon	AP53_884
883315	CDS_synon	AP53_884
883584	CDS_synon	AP53_885
884466	CDS_synon	AP53_885
885200	inter-gene-3-5	-AP53_885-AP53_886
886879	inter-gene-5-3	-AP53_886-AP53_887
886986	CDS_synon	AP53_887
886989	CDS_synon	AP53_887
886998	CDS_synon	AP53_887
887010	CDS_synon	AP53_887
887469	CDS_synon	AP53_887
887517	CDS_synon	AP53_887
892552	CDS_nonSynon	AP53_892
892711	CDS_nonSynon	AP53_892
893672	CDS_synon	AP53_893
893777	CDS_synon	AP53_893
894007	CDS_synon	AP53_894
894349	CDS_synon	AP53_894
895097	inter-gene-3-5	-AP53_895-AP53_896
897336	CDS_synon	AP53_898
906055	CDS_synon	AP53_905
906262	CDS_synon	AP53_905
906921	CDS_nonSynon	AP53_906
910865	CDS_nonSynon	AP53_911
912790	CDS_synon	AP53_914
913342	CDS_synon	AP53_915
913344	CDS_nonSynon	AP53_915
913347	CDS_synon	AP53_915
913371	CDS_synon	AP53_915
913374	CDS_synon	AP53_915
913446	CDS_synon	AP53_915
913465	CDS_synon	AP53_915
913470	CDS_synon	AP53_915
913474	CDS_nonSynon	AP53_915
913476	CDS_synon	AP53_915
913497	CDS_synon	AP53_915
913500	CDS_synon	AP53_915
913512	CDS_synon	AP53_915
913524	CDS_synon	AP53_915
913605	CDS_synon	AP53_915
913614	CDS_synon	AP53_915
913674	CDS_synon	AP53_915
913677	CDS_synon	AP53_915
914706	CDS_synon	AP53_915
914712	CDS_synon	AP53_915
914751	CDS_synon	AP53_915
914832	CDS_nonSynon	AP53_915
914850	CDS_nonSynon	AP53_916
914857	CDS_nonSynon	AP53_916
914858	CDS_nonSynon	AP53_916
914872	CDS_synon	AP53_916
915205	CDS_synon	AP53_916
915534	CDS_synon	AP53_917
915540	CDS_synon	AP53_917
916911	inter-gene-5-3	-AP53_917-AP53_918
917024	CDS_synon	AP53_918
917030	CDS_synon	AP53_918
917285	CDS_synon	AP53_918
917372	CDS_synon	AP53_918
917944	CDS_nonSynon	AP53_918
918681	inter-gene-5-3	-AP53_919-AP53_920
918851	inter-gene-5-3	-AP53_919-AP53_920
919732	CDS_nonSynon	AP53_920
919985	CDS_synon	AP53_920
920419	inter-gene-3-5	-AP53_920-AP53_921
921671	CDS_synon	AP53_922
921701	CDS_synon	AP53_922
921731	CDS_nonSynon	AP53_922
921732	CDS_nonSynon	AP53_922
921733	CDS_nonSynon	AP53_922
921740	CDS_synon	AP53_922
922325	CDS_synon	AP53_922
922374	CDS_nonSynon	AP53_922
922811	CDS_synon	AP53_922
922813	CDS_nonSynon	AP53_922
922984	CDS_nonSynon	AP53_922
923241	CDS_synon	AP53_923
923607	inter-gene-5-3	-AP53_923-AP53_924
938081	CDS_synon	AP53_935
938172	inter-gene-5-3	-AP53_935-AP53_936
938206	inter-gene-5-3	-AP53_935-AP53_936
938223	inter-gene-5-3	-AP53_935-AP53_936
938642	CDS_nonSynon	AP53_936
938978	CDS_nonSynon	AP53_936
939284	inter-gene-5-3	-AP53_936-AP53_937
940655	CDS_synon	AP53_938
947878	CDS_synon	AP53_946
948362	inter-gene-5-3	-AP53_946-AP53_947
950993	CDS_synon	AP53_949
958607	CDS_synon	AP53_956
958878	inter-gene-5-3	-AP53_956-AP53_957
959253	CDS_synon	AP53_957
959338	CDS_nonSynon	AP53_957
960396	CDS_synon	AP53_957
961359	CDS_synon	AP53_957
961526	inter-gene-5-3	-AP53_957-AP53_958
964228	CDS_synon	AP53_961
964417	CDS_synon	AP53_961
964654	CDS_synon	AP53_961
965542	CDS_nonSynon	AP53_962
965665	CDS_nonSynon	AP53_962
965991	CDS_synon	AP53_963
966036	CDS_synon	AP53_963
966438	CDS_synon	AP53_963
967023	CDS_synon	AP53_964
967726	CDS_nonSynon	AP53_964
967731	CDS_synon	AP53_964
968434	CDS_nonSynon	AP53_965
969577	CDS_synon	AP53_967
970916	CDS_synon	AP53_969
973221	CDS_synon	AP53_971
973488	CDS_synon	AP53_971
976518	CDS_nonSynon	AP53_973
978242	CDS_nonSynon	AP53_975
984055	CDS_synon	AP53_983
984058	CDS_synon	AP53_983
984060	CDS_nonSynon	AP53_983
984063	CDS_synon	AP53_983
984064	CDS_synon	AP53_983
984073	CDS_synon	AP53_983
984091	CDS_synon	AP53_983
984097	CDS_synon	AP53_983
986607	inter-gene-3-5	-AP53_984-AP53_985
990553	CDS_synon	AP53_988
990808	CDS_synon	AP53_988
990811	CDS_synon	AP53_988
999814	CDS_synon	AP53_995
1048298	CDS_synon	AP53_1063
1048310	CDS_synon	AP53_1063
1048403	CDS_synon	AP53_1063
1049039	CDS_synon	AP53_1063
1049760	CDS_synon	AP53_1064
1050010	CDS_nonSynon	AP53_1064
1053929	CDS_nonSynon	AP53_1067
1056711	inter-gene-3-5	-AP53_1070-AP53_1071
1060137	CDS_synon	AP53_1075
1064409	CDS_synon	AP53_1078
1067926	CDS_synon	AP53_1080
1069881	CDS_nonSynon	AP53_1083
1085037	CDS_synon	AP53_1103
1085658	CDS_synon	AP53_1103
1085898	CDS_synon	AP53_1103
1086437	inter-gene-3-5	-AP53_1103-AP53_1104
1086449	inter-gene-3-5	-AP53_1103-AP53_1104
1087188	CDS_synon	AP53_1104
1087782	CDS_synon	AP53_1104
1088370	CDS_synon	AP53_1105
1092195	CDS_synon	AP53_1108
1092741	CDS_synon	AP53_1109
1095916	CDS_synon	AP53_1112
1098607	CDS_nonSynon	AP53_1115
1099594	CDS_nonSynon	AP53_1116
1114363	CDS_synon	AP53_1128
1114471	CDS_synon	AP53_1128
1114828	inter-gene-5-3	-AP53_1128-AP53_1129
1121697	CDS_synon	AP53_1135
1123918	CDS_nonSynon	AP53_1138
1127755	CDS_synon	AP53_1142
1143964	CDS_nonSynon	AP53_1157
1145196	inter-gene-5-3	-AP53_1158-AP53_1159
1146537	CDS_synon	AP53_1160
1146958	CDS_nonSynon	AP53_1160
1147748	CDS_nonSynon	AP53_1162
1147804	CDS_synon	AP53_1162
1147806	CDS_nonSynon	AP53_1162
1147873	CDS_synon	AP53_1162
1147978	CDS_synon	AP53_1162
1147981	CDS_synon	AP53_1162
1147984	CDS_synon	AP53_1162
1147987	CDS_synon	AP53_1162
1147993	CDS_synon	AP53_1162
1147996	CDS_synon	AP53_1162
1147997	CDS_nonSynon	AP53_1162
1148014	CDS_synon	AP53_1162
1148022	CDS_nonSynon	AP53_1162
1148026	CDS_synon	AP53_1162
1148029	CDS_synon	AP53_1162
1148033	CDS_nonSynon	AP53_1162
1148067	CDS_nonSynon	AP53_1162
1148083	CDS_synon	AP53_1162
1148085	CDS_synon	AP53_1162
1148088	CDS_nonSynon	AP53_1162
1148089	CDS_synon	AP53_1162
1148093	CDS_nonSynon	AP53_1162
1148095	CDS_synon	AP53_1162
1148096	CDS_nonSynon	AP53_1162
1148097	CDS_nonSynon	AP53_1162
1148098	CDS_synon	AP53_1162
1148103	CDS_nonSynon	AP53_1162
1148104	CDS_synon	AP53_1162
1148107	CDS_synon	AP53_1162
1148110	CDS_synon	AP53_1162
1148113	CDS_synon	AP53_1162
1148116	CDS_synon	AP53_1162
1148119	CDS_nonSynon	AP53_1162
1148122	CDS_synon	AP53_1162
1148125	CDS_synon	AP53_1162
1148127	CDS_nonSynon	AP53_1162
1148128	CDS_synon	AP53_1162
1148131	CDS_synon	AP53_1162
1148134	CDS_synon	AP53_1162
1148140	CDS_synon	AP53_1162
1148149	CDS_synon	AP53_1162
1148158	CDS_synon	AP53_1162
1148161	CDS_synon	AP53_1162
1148164	CDS_synon	AP53_1162
1148170	CDS_synon	AP53_1162
1148176	CDS_synon	AP53_1162
1148182	CDS_synon	AP53_1162
1148185	CDS_synon	AP53_1162
1148188	CDS_synon	AP53_1162
1148191	CDS_synon	AP53_1162
1148201	CDS_nonSynon	AP53_1162
1148202	CDS_nonSynon	AP53_1162
1148209	CDS_synon	AP53_1162
1148215	CDS_synon	AP53_1162
1148218	CDS_synon	AP53_1162
1148230	CDS_nonSynon	AP53_1162
1148232	CDS_synon	AP53_1162
1148245	CDS_synon	AP53_1162
1148248	CDS_synon	AP53_1162
1148272	CDS_synon	AP53_1162
1148275	CDS_synon	AP53_1162
1148278	CDS_synon	AP53_1162
1148281	CDS_synon	AP53_1162
1148290	CDS_synon	AP53_1162
1148296	CDS_synon	AP53_1162
1148298	CDS_synon	AP53_1162
1148305	CDS_synon	AP53_1162
1148314	CDS_synon	AP53_1162
1148341	CDS_synon	AP53_1162
1148344	CDS_synon	AP53_1162
1148353	CDS_synon	AP53_1162
1148355	CDS_nonSynon	AP53_1162
1148356	CDS_synon	AP53_1162
1148380	CDS_synon	AP53_1162
1149058	CDS_synon	AP53_1162
1150504	CDS_synon	AP53_1163
1150555	CDS_synon	AP53_1163
1151601	CDS_synon	AP53_1164
1151662	CDS_synon	AP53_1164
1153448	CDS_synon	AP53_1165
1157625	inter-gene-5-3	-AP53_1168-AP53_1169
1157758	inter-gene-5-3	-AP53_1168-AP53_1169
1157791	inter-gene-5-3	-AP53_1168-AP53_1169
1157893	inter-gene-5-3	-AP53_1168-AP53_1169
1158099	CDS_synon	AP53_1169
1158417	CDS_synon	AP53_1169
1158843	inter-gene-5-3	-AP53_1169-AP53_1170
1158860	inter-gene-5-3	-AP53_1169-AP53_1170
1159452	CDS_synon	AP53_1170
1159468	CDS_nonSynon	AP53_1170
1159668	CDS_synon	AP53_1172
1160049	CDS_nonSynon	AP53_1172
1160534	CDS_synon	AP53_1173
1194579	CDS_synon	AP53_1220
1194682	inter-gene-5-3	-AP53_1220-AP53_1221
1195279	CDS_nonSynon	AP53_1221
1195451	CDS_nonSynon	AP53_1221
1195452	CDS_synon	AP53_1221
1195484	CDS_nonSynon	AP53_1221
1195611	CDS_synon	AP53_1221
1195713	CDS_synon	AP53_1221
1196157	CDS_synon	AP53_1221
1196540	CDS_synon	AP53_1222
1196976	CDS_nonSynon	AP53_1223
1197523	CDS_synon	AP53_1223
1197989	CDS_synon	AP53_1224
1198962	CDS_nonSynon	AP53_1226
1199024	CDS_nonSynon	AP53_1226
1200861	CDS_synon	AP53_1227
1201108	CDS_synon	AP53_1227
1203102	inter-gene-5-3	-AP53_1228-AP53_1229
1203462	CDS_nonSynon	AP53_1229
1204083	CDS_nonSynon	AP53_1229
1206979	CDS_nonSynon	AP53_1233
1210087	inter-gene-5-3	-AP53_1235-AP53_1236
1210243	inter-gene-5-3	-AP53_1235-AP53_1236
1210260	inter-gene-5-3	-AP53_1235-AP53_1236
1217206	CDS_synon	AP53_1242
1218090	CDS_synon	AP53_1243
1218234	CDS_synon	AP53_1243
1218489	CDS_synon	AP53_1243
1218822	CDS_synon	AP53_1243
1219863	CDS_synon	AP53_1244
1219995	CDS_synon	AP53_1244
1220106	CDS_synon	AP53_1244
1220198	CDS_nonSynon	AP53_1244
1220712	CDS_synon	AP53_1245
1221216	CDS_nonSynon	AP53_1245
1221305	CDS_nonSynon	AP53_1245
1224679	CDS_synon	AP53_1248
1225090	CDS_synon	AP53_1248
1225120	CDS_synon	AP53_1248
1225141	CDS_synon	AP53_1248
1226439	CDS_synon	AP53_1250
1227069	CDS_synon	AP53_1250
1227071	CDS_nonSynon	AP53_1250
1227072	CDS_synon	AP53_1250
1227646	CDS_synon	AP53_1252
1229418	CDS_nonSynon	AP53_1254
1231410	CDS_synon	AP53_1257
1231507	CDS_nonSynon	AP53_1257
1231575	CDS_synon	AP53_1257
1231788	CDS_synon	AP53_1257
1231883	CDS_synon	AP53_1257
1232145	CDS_synon	AP53_1257
1235319	CDS_synon	AP53_1261
1235409	CDS_synon	AP53_1261
1235415	CDS_synon	AP53_1261
1235445	CDS_synon	AP53_1261
1235719	inter-gene-5-3	-AP53_1261-AP53_1262
1239008	CDS_synon	AP53_1264
1239074	CDS_synon	AP53_1264
1241940	CDS_synon	AP53_1267
1244882	CDS_nonSynon	AP53_1270
1245139	CDS_synon	AP53_1270
1245302	CDS_synon	AP53_1271
1245310	CDS_nonSynon	AP53_1271
1245545	CDS_nonSynon	AP53_1271
1245842	CDS_synon	AP53_1271
1246496	CDS_synon	AP53_1272
1246586	CDS_synon	AP53_1272
1247342	CDS_synon	AP53_1272
1252253	CDS_synon	AP53_1277
1252429	CDS_nonSynon	AP53_1277
1252709	inter-gene-5-3	-AP53_1277-AP53_1278
1252729	inter-gene-5-3	-AP53_1277-AP53_1278
1253057	CDS_nonSynon	AP53_1278
1253852	inter-gene-3-5	-AP53_1278-AP53_1279
1253896	inter-gene-3-5	-AP53_1278-AP53_1279
1253908	inter-gene-3-5	-AP53_1278-AP53_1279
1254045	inter-gene-3-5	-AP53_1278-AP53_1279
1254873	CDS_nonSynon	AP53_1279
1255338	CDS_synon	AP53_1279
1256137	CDS_synon	AP53_1280
1257178	CDS_synon	AP53_1280
1257190	CDS_synon	AP53_1280
1257193	CDS_synon	AP53_1280
1257196	CDS_synon	AP53_1280
1257786	CDS_nonSynon	AP53_1280
1257880	CDS_synon	AP53_1280
1257928	CDS_synon	AP53_1280
1257940	CDS_synon	AP53_1280
1257958	CDS_synon	AP53_1280
1258003	CDS_synon	AP53_1280
1258861	CDS_nonSynon	AP53_1281
1261782	CDS_nonSynon	AP53_1286
1264868	CDS_synon	AP53_1290
1265101	CDS_nonSynon	AP53_1290
1271317	CDS_synon	AP53_1293
1276717	inter-gene-3-5	-AP53_1297-AP53_1298
1276835	inter-gene-3-5	-AP53_1297-AP53_1298
1279087	CDS_synon	AP53_1300
1279140	CDS_nonSynon	AP53_1300
1279147	CDS_synon	AP53_1300
1279216	CDS_synon	AP53_1300
1280797	CDS_synon	AP53_1301
1281548	inter-gene-5-3	-AP53_1301-AP53_1302
1282060	CDS_nonSynon	AP53_1302
1282239	CDS_synon	AP53_1302
1282326	CDS_synon	AP53_1302
1282329	CDS_synon	AP53_1302
1282672	inter-gene-3-5	-AP53_1302-AP53_1303
1282699	inter-gene-3-5	-AP53_1302-AP53_1303
1282715	inter-gene-3-5	-AP53_1302-AP53_1303
1282826	CDS_synon	AP53_1303
1284357	CDS_nonSynon	AP53_1304
1284450	CDS_nonSynon	AP53_1304
1285023	CDS_nonSynon	AP53_1304
1285261	CDS_synon	AP53_1304
1285473	CDS_nonSynon	AP53_1304
1285593	CDS_nonSynon	AP53_1304
1285798	CDS_synon	AP53_1304
1285799	CDS_nonSynon	AP53_1304
1285800	CDS_nonSynon	AP53_1304
1285801	CDS_synon	AP53_1304
1285804	CDS_synon	AP53_1304
1285805	CDS_nonSynon	AP53_1304
1285807	CDS_nonSynon	AP53_1304
1285808	CDS_nonSynon	AP53_1304
1285811	CDS_nonSynon	AP53_1304
1285812	CDS_nonSynon	AP53_1304
1285813	CDS_synon	AP53_1304
1285814	CDS_nonSynon	AP53_1304
1285816	CDS_synon	AP53_1304
1285817	CDS_nonSynon	AP53_1304
1285818	CDS_nonSynon	AP53_1304
1285819	CDS_synon	AP53_1304
1285828	CDS_synon	AP53_1304
1285829	CDS_nonSynon	AP53_1304
1285830	CDS_nonSynon	AP53_1304
1285865	CDS_nonSynon	AP53_1304
1288944	CDS_nonSynon	AP53_1306
1288972	CDS_synon	AP53_1306
1289169	CDS_nonSynon	AP53_1306
1289478	CDS_nonSynon	AP53_1306
1289638	CDS_synon	AP53_1306
1332892	CDS_synon	AP53_1366
1341167	CDS_synon	AP53_1367
1341864	CDS_synon	AP53_1368
1343142	CDS_nonSynon	AP53_1369
1345021	CDS_synon	AP53_1371
1345147	CDS_synon	AP53_1371
1345986	CDS_synon	AP53_1373
1346007	CDS_synon	AP53_1373
1346088	CDS_synon	AP53_1373
1346174	CDS_synon	AP53_1373
1346175	CDS_synon	AP53_1373
1346184	CDS_synon	AP53_1373
1346190	CDS_synon	AP53_1373
1346206	CDS_nonSynon	AP53_1373
1346217	CDS_nonSynon	AP53_1373
1346223	CDS_synon	AP53_1373
1346227	CDS_nonSynon	AP53_1373
1346229	CDS_synon	AP53_1373
1346583	CDS_synon	AP53_1373
1350548	CDS_synon	AP53_1377
1351666	CDS_synon	AP53_1378
1353150	CDS_nonSynon	AP53_1379
1355584	CDS_synon	AP53_1381
1356476	CDS_nonSynon	AP53_1381
1356516	CDS_nonSynon	AP53_1381
1356676	CDS_synon	AP53_1381
1371730	CDS_nonSynon	AP53_1398
1374146	CDS_synon	AP53_1399
1374149	CDS_synon	AP53_1399
1374253	CDS_nonSynon	AP53_1399
1374426	CDS_nonSynon	AP53_1399
1374566	CDS_synon	AP53_1399
1374608	CDS_synon	AP53_1399
1375820	CDS_nonSynon	AP53_1400
1375976	CDS_nonSynon	AP53_1400
1375977	CDS_synon	AP53_1400
1376282	CDS_synon	AP53_1401
1377948	CDS_synon	AP53_1402
1377950	CDS_synon	AP53_1402
1377951	CDS_synon	AP53_1402
1388595	inter-gene-5-3	-AP53_1412-AP53_1413
1388601	inter-gene-5-3	-AP53_1412-AP53_1413
1389362	CDS_nonSynon	AP53_1414
1391662	CDS_synon	AP53_1416
1391685	CDS_nonSynon	AP53_1416
1392502	CDS_nonSynon	AP53_1416
1392653	CDS_synon	AP53_1417
1392957	CDS_nonSynon	AP53_1417
1392968	CDS_synon	AP53_1417
1393166	CDS_synon	AP53_1417
1395519	CDS_synon	AP53_1419
1395789	CDS_synon	AP53_1419
1395927	inter-gene-5-3	-AP53_1419-AP53_1420
1398538	CDS_synon	AP53_1422
1403306	CDS_synon	AP53_1425
1403308	CDS_synon	AP53_1425
1404268	CDS_synon	AP53_1427
1404430	CDS_synon	AP53_1427
1404821	CDS_synon	AP53_1428
1405903	CDS_nonSynon	AP53_1429
1405979	CDS_synon	AP53_1429
1405988	CDS_synon	AP53_1429
1405991	CDS_synon	AP53_1429
1406011	CDS_nonSynon	AP53_1429
1406012	CDS_synon	AP53_1429
1406013	CDS_nonSynon	AP53_1429
1406039	CDS_synon	AP53_1429
1406045	CDS_synon	AP53_1429
1406048	CDS_synon	AP53_1429
1406054	CDS_synon	AP53_1429
1406283	CDS_nonSynon	AP53_1429
1406547	CDS_nonSynon	AP53_1429
1406558	CDS_synon	AP53_1429
1406561	CDS_synon	AP53_1429
1406567	CDS_synon	AP53_1429
1406573	CDS_synon	AP53_1429
1406576	CDS_synon	AP53_1429
1406579	CDS_synon	AP53_1429
1406583	CDS_nonSynon	AP53_1429
1406585	CDS_synon	AP53_1429
1406588	CDS_nonSynon	AP53_1429
1406590	CDS_synon	AP53_1429
1406591	CDS_synon	AP53_1429
1406600	CDS_synon	AP53_1429
1406609	CDS_synon	AP53_1429
1406642	CDS_nonSynon	AP53_1429
1406647	CDS_synon	AP53_1429
1406648	CDS_synon	AP53_1429
1406651	CDS_synon	AP53_1429
1406659	CDS_nonSynon	AP53_1429
1406663	CDS_synon	AP53_1429
1406666	CDS_synon	AP53_1429
1406669	CDS_synon	AP53_1429
1414213	CDS_synon	AP53_1435
1425062	CDS_nonSynon	AP53_1450
1425254	CDS_nonSynon	AP53_1450
1425282	CDS_synon	AP53_1450
1426146	CDS_synon	AP53_1450
1426251	CDS_synon	AP53_1450
1426257	CDS_synon	AP53_1450
1426287	CDS_synon	AP53_1450
1426427	CDS_synon	AP53_1451
1426456	CDS_nonSynon	AP53_1451
1426514	CDS_synon	AP53_1451
1426534	CDS_nonSynon	AP53_1451
1427957	CDS_nonSynon	AP53_1452
1428042	inter-gene-5-3	-AP53_1452-AP53_1453
1428068	inter-gene-5-3	-AP53_1452-AP53_1453
1428579	inter-gene-5-3	-AP53_1453-AP53_1454
1428610	inter-gene-5-3	-AP53_1453-AP53_1454
1428696	CDS_synon	AP53_1454
1431504	CDS_synon	AP53_1454
1432964	CDS_synon	AP53_1457
1433460	inter-gene-5-3	-AP53_1457-AP53_1458
1436937	CDS_synon	AP53_1461
1437055	inter-gene-5-3	-AP53_1461-AP53_1462
1437725	CDS_nonSynon	AP53_1462
1451596	inter-gene-5-3	-AP53_1476-AP53_1477
1452227	CDS_synon	AP53_1477
1455377	CDS_nonSynon	AP53_1481
1455430	CDS_nonSynon	AP53_1481
1457988	CDS_nonSynon	AP53_1484
1462181	CDS_nonSynon	AP53_1489
1462513	CDS_nonSynon	AP53_1490
1464944	CDS_synon	AP53_1491
1464950	CDS_synon	AP53_1491
1464953	CDS_synon	AP53_1491
1467557	inter-gene-5-3	-AP53_1493-AP53_1494
1468606	CDS_synon	AP53_1495
1468609	CDS_synon	AP53_1495
1468615	CDS_synon	AP53_1495
1468929	CDS_nonSynon	AP53_1496
1468930	CDS_synon	AP53_1496
1468932	CDS_nonSynon	AP53_1496
1468949	CDS_synon	AP53_1496
1468952	CDS_synon	AP53_1496
1468961	CDS_synon	AP53_1496
1468979	CDS_synon	AP53_1496
1468982	CDS_synon	AP53_1496
1468985	CDS_synon	AP53_1496
1468988	CDS_synon	AP53_1496
1468997	CDS_synon	AP53_1496
1469003	CDS_nonSynon	AP53_1496
1469012	CDS_synon	AP53_1496
1469018	CDS_synon	AP53_1496
1469021	CDS_synon	AP53_1496
1469027	CDS_synon	AP53_1496
1469030	CDS_synon	AP53_1496
1469042	CDS_synon	AP53_1496
1469048	CDS_nonSynon	AP53_1496
1469051	CDS_synon	AP53_1496
1469054	CDS_synon	AP53_1496
1469057	CDS_synon	AP53_1496
1469063	CDS_synon	AP53_1496
1469066	CDS_synon	AP53_1496
1469068	CDS_synon	AP53_1496
1469074	CDS_nonSynon	AP53_1496
1469078	CDS_synon	AP53_1496
1469087	CDS_synon	AP53_1496
1469093	CDS_synon	AP53_1496
1469894	inter-gene-5-3	-AP53_1496-AP53_1497
1469902	inter-gene-5-3	-AP53_1496-AP53_1497
1470060	CDS_synon	AP53_1497
1472268	CDS_synon	AP53_1500
1473851	CDS_synon	AP53_1501
1477951	CDS_synon	AP53_1506
1484014	CDS_synon	AP53_1511
1484486	inter-gene-5-3	-AP53_1511-AP53_1512
1485676	CDS_synon	AP53_1512
1495795	CDS_nonSynon	AP53_1520
1495897	CDS_synon	AP53_1521
1497461	CDS_synon	AP53_1522
1497667	CDS_nonSynon	AP53_1522
1497695	CDS_synon	AP53_1522
1501643	CDS_nonSynon	AP53_1524
1503336	CDS_synon	AP53_1525
1506792	CDS_synon	AP53_1527
1509115	CDS_synon	AP53_1529
1514475	CDS_synon	AP53_1532
1514481	CDS_synon	AP53_1532
1514490	CDS_synon	AP53_1532
1514504	CDS_synon	AP53_1532
1514510	CDS_nonSynon	AP53_1532
1515423	CDS_synon	AP53_1532
1515621	inter-gene-3-5	-AP53_1532-AP53_1533
1515753	inter-gene-3-5	-AP53_1532-AP53_1533
1515866	CDS_nonSynon	AP53_1533
1515873	CDS_synon	AP53_1533
1529276	CDS_synon	AP53_1547
1530035	CDS_synon	AP53_1548
1530704	CDS_synon	AP53_1550
1530996	CDS_nonSynon	AP53_1550
1531430	CDS_nonSynon	AP53_1551
1532462	CDS_synon	AP53_1551
1533203	CDS_synon	AP53_1551
1534238	CDS_synon	AP53_1553
1537947	CDS_nonSynon	AP53_1556
1544662	CDS_nonSynon	AP53_1562
1544989	inter-gene-3-5	-AP53_1562-AP53_1563
1545220	CDS_synon	AP53_1563
1547478	inter-gene-5-3	-AP53_1564-AP53_1565
1550841	CDS_synon	AP53_1567
1554187	inter-gene-5-3	-AP53_1571-AP53_1572
1554791	CDS_nonSynon	AP53_1572
1559647	inter-gene-3-5	-AP53_1577-AP53_1578
1560389	CDS_nonSynon	AP53_1578
1560761	inter-gene-3-5	-AP53_1578-AP53_1579
1560763	inter-gene-3-5	-AP53_1578-AP53_1579
1561178	inter-gene-5-3	-AP53_1579-AP53_1580
1561481	CDS_synon	AP53_1580
1561505	CDS_synon	AP53_1580
1562452	CDS_nonSynon	AP53_1581
1562574	CDS_synon	AP53_1581
1562576	CDS_nonSynon	AP53_1581
1562585	CDS_synon	AP53_1581
1562869	CDS_synon	AP53_1582
1562991	CDS_nonSynon	AP53_1582
1565942	CDS_synon	AP53_1585
1566946	CDS_nonSynon	AP53_1585
1567878	CDS_synon	AP53_1587
1568629	CDS_synon	AP53_1588
1569103	CDS_synon	AP53_1588
1569232	CDS_synon	AP53_1588
1569493	CDS_synon	AP53_1588
1570936	inter-gene-5-3	-AP53_1589-AP53_1590
1571753	CDS_synon	AP53_1590
1571880	inter-gene-5-3	-AP53_1590-AP53_1591
1572246	CDS_nonSynon	AP53_1591
1572635	CDS_synon	AP53_1591
1572641	CDS_synon	AP53_1591
1575840	inter-gene-5-3	-AP53_1594-AP53_rna74
1576348	CDS_synon	AP53_1595
1577451	CDS_synon	AP53_1597
1577535	CDS_synon	AP53_1597
1585016	inter-gene-5-3	-AP53_1605-AP53_1606
1591087	inter-gene-5-3	-AP53_rna80-AP53_1607
1591091	inter-gene-5-3	-AP53_rna80-AP53_1607
1591093	inter-gene-5-3	-AP53_rna80-AP53_1607
1591394	CDS_synon	AP53_1607
1592010	CDS_nonSynon	AP53_1607
1593866	CDS_synon	AP53_1608
1598192	CDS_synon	AP53_1610
1599618	CDS_synon	AP53_1612
1600329	CDS_synon	AP53_1612
1605417	CDS_synon	AP53_1617
1605420	CDS_synon	AP53_1617
1605427	CDS_nonSynon	AP53_1617
1605432	CDS_synon	AP53_1617
1606625	CDS_nonSynon	AP53_1618
1606768	CDS_nonSynon	AP53_1618
1607354	CDS_nonSynon	AP53_1618
1608894	CDS_synon	AP53_1620
1610134	CDS_synon	AP53_1621
1610330	inter-gene-5-3	-AP53_1621-AP53_1622
1612287	CDS_synon	AP53_1624
1612299	CDS_synon	AP53_1624
1612308	CDS_synon	AP53_1624
1612559	inter-gene-3-5	-AP53_1624-AP53_1625
1614844	CDS_synon	AP53_1629
1614845	CDS_synon	AP53_1629
1615742	CDS_nonSynon	AP53_1631
1622226	CDS_nonSynon	AP53_1640
1622391	inter-gene-5-3	-AP53_1640-AP53_1641
1622469	inter-gene-5-3	-AP53_1640-AP53_1641
1622522	inter-gene-5-3	-AP53_1640-AP53_1641
1625868	CDS_synon	AP53_1643
1626965	CDS_nonSynon	AP53_1644
1627055	CDS_nonSynon	AP53_1644
1628804	CDS_synon	AP53_1646
1628807	CDS_synon	AP53_1646
1629213	CDS_synon	AP53_1647
1629558	CDS_synon	AP53_1647
1629721	CDS_nonSynon	AP53_1647
1629825	CDS_synon	AP53_1647
1630287	CDS_synon	AP53_1647
1630408	CDS_nonSynon	AP53_1647
1633042	CDS_synon	AP53_1651
1633108	inter-gene-5-3	-AP53_1651-AP53_1652
1633110	inter-gene-5-3	-AP53_1651-AP53_1652
1633111	inter-gene-5-3	-AP53_1651-AP53_1652
1633112	inter-gene-5-3	-AP53_1651-AP53_1652
1633113	inter-gene-5-3	-AP53_1651-AP53_1652
1633179	CDS_nonSynon	AP53_1652
1633772	inter-gene-5-3	-AP53_1652-AP53_1653
1643667	CDS_nonSynon	AP53_1658
1645117	inter-gene-5-3	-AP53_1660-AP53_1661
1649856	CDS_synon	AP53_1662
1649868	CDS_synon	AP53_1662
1653005	inter-gene-3-5	-AP53_1664-AP53_1665
1653010	inter-gene-3-5	-AP53_1664-AP53_1665
1653013	inter-gene-3-5	-AP53_1664-AP53_1665
1656851	CDS_synon	AP53_1667
1657400	inter-gene-5-3	-AP53_1667-AP53_1668
1657768	CDS_synon	AP53_1668
1658808	inter-gene-3-5	-AP53_1668-AP53_1669
1658819	inter-gene-3-5	-AP53_1668-AP53_1669
1659006	inter-gene-3-5	-AP53_1668-AP53_1669
1659539	CDS_nonSynon	AP53_1669
1660067	CDS_nonSynon	AP53_1671
1660437	CDS_nonSynon	AP53_1671
1661407	CDS_nonSynon	AP53_1672
1663892	CDS_synon	AP53_1673
1663925	CDS_synon	AP53_1673
1665281	CDS_synon	AP53_1675
1668184	CDS_nonSynon	AP53_1677
1680577	CDS_synon	AP53_1687
1680649	CDS_synon	AP53_1687
1680811	CDS_synon	AP53_1687
1684099	CDS_nonSynon	AP53_1691
1698905	CDS_synon	AP53_1701
1699031	CDS_synon	AP53_1701
1699685	CDS_synon	AP53_1702
1708487	CDS_synon	AP53_1713
1712865	CDS_nonSynon	AP53_1718
1713196	CDS_synon	AP53_1718
1713641	CDS_nonSynon	AP53_1718
1713642	CDS_nonSynon	AP53_1718
1713675	CDS_nonSynon	AP53_1718
1713709	CDS_nonSynon	AP53_1718
1713710	CDS_nonSynon	AP53_1718
1713720	CDS_nonSynon	AP53_1718
1713865	CDS_synon	AP53_1718
1714048	CDS_synon	AP53_1718
1716324	CDS_nonSynon	AP53_1721
1717950	CDS_synon	AP53_1723
1720517	CDS_synon	AP53_1727
1722640	CDS_synon	AP53_1728
1723961	CDS_synon	AP53_1730
1726290	inter-gene-3-5	-AP53_1731-AP53_1732
1726793	CDS_nonSynon	AP53_1732
1726884	CDS_synon	AP53_1732
1727055	CDS_synon	AP53_1732
1727186	CDS_nonSynon	AP53_1732
1727397	CDS_synon	AP53_1732
1727481	CDS_synon	AP53_1732
1727487	CDS_synon	AP53_1732
1728517	inter-gene-5-3	-AP53_1732-AP53_1733
1728523	inter-gene-5-3	-AP53_1732-AP53_1733
1728673	CDS_synon	AP53_1733
1728678	CDS_nonSynon	AP53_1733
1729053	CDS_nonSynon	AP53_1735
1729266	CDS_synon	AP53_1736
1737338	CDS_synon	AP53_1743
1737393	CDS_nonSynon	AP53_1743
1737395	CDS_nonSynon	AP53_1743
1737399	CDS_nonSynon	AP53_1743
1737400	CDS_nonSynon	AP53_1743
1737401	CDS_synon	AP53_1743
1737404	CDS_synon	AP53_1743
1737632	CDS_synon	AP53_1743
1738430	CDS_nonSynon	AP53_1744
1739849	CDS_synon	AP53_1745
1739855	CDS_synon	AP53_1745
1739921	CDS_synon	AP53_1745
1741388	CDS_nonSynon	AP53_1745
1741392	inter-gene-3-5	-AP53_1745-AP53_1746
1741394	inter-gene-3-5	-AP53_1745-AP53_1746
1741396	inter-gene-3-5	-AP53_1745-AP53_1746
1741402	inter-gene-3-5	-AP53_1745-AP53_1746
1741424	inter-gene-3-5	-AP53_1745-AP53_1746
1743242	CDS_synon	AP53_1748
1744451	CDS_synon	AP53_1748
1744454	CDS_nonSynon	AP53_1748
1744505	CDS_synon	AP53_1748
1744555	CDS_nonSynon	AP53_1748
1744749	CDS_nonSynon	AP53_1749
1744814	CDS_synon	AP53_1749
1744818	CDS_nonSynon	AP53_1749
1744826	CDS_synon	AP53_1749
1744833	CDS_nonSynon	AP53_1749
1744839	CDS_nonSynon	AP53_1749
1744847	CDS_synon	AP53_1749
1745135	CDS_synon	AP53_1749
1745444	inter-gene-3-5	-AP53_1749-AP53_1750
1745780	CDS_synon	AP53_1750
1746728	CDS_synon	AP53_1750
1747575	CDS_synon	AP53_1751
1747596	CDS_synon	AP53_1751
1747599	CDS_synon	AP53_1751
1748127	CDS_synon	AP53_1751
1748139	CDS_synon	AP53_1751
1749414	CDS_synon	AP53_1752
1749465	CDS_synon	AP53_1752
1749531	CDS_synon	AP53_1752
1750087	CDS_synon	AP53_1753
1750738	CDS_synon	AP53_1753
1750798	CDS_synon	AP53_1753
1750966	CDS_synon	AP53_1753
1751322	CDS_synon	AP53_1753
1751330	CDS_nonSynon	AP53_1753
1751666	CDS_nonSynon	AP53_1753
1751997	CDS_nonSynon	AP53_1753
1752064	CDS_synon	AP53_1753
1752220	CDS_synon	AP53_1753
1752842	inter-gene-3-5	-AP53_1753-AP53_1754
1752856	inter-gene-3-5	-AP53_1753-AP53_1754
1753755	CDS_nonSynon	AP53_1754
1753823	inter-gene-3-5	-AP53_1754-AP53_1755
1756569	CDS_nonSynon	AP53_1756
1759307	CDS_nonSynon	AP53_1758
1759812	CDS_synon	AP53_1758
1762265	CDS_synon	AP53_1762
1763303	CDS_synon	AP53_1763
1763321	CDS_nonSynon	AP53_1763
1763327	CDS_synon	AP53_1763
1763329	CDS_nonSynon	AP53_1763
1763330	CDS_synon	AP53_1763
1763502	inter-gene-3-5	-AP53_1763-AP53_1764
1763610	CDS_nonSynon	AP53_1764
1763672	CDS_nonSynon	AP53_1764
1764269	CDS_nonSynon	AP53_1764
1772499	CDS_synon	AP53_1775
1772801	inter-gene-5-3	-AP53_1775-AP53_1776
1772827	inter-gene-5-3	-AP53_1775-AP53_1776
1772853	inter-gene-5-3	-AP53_1775-AP53_1776
1772867	inter-gene-5-3	-AP53_1775-AP53_1776
1773125	CDS_nonSynon	AP53_1776
1774285	CDS_nonSynon	AP53_1777
1774538	CDS_nonSynon	AP53_1777
1774887	CDS_synon	AP53_1777
1774913	CDS_nonSynon	AP53_1777
1774994	CDS_nonSynon	AP53_1777
1777109	CDS_nonSynon	AP53_1780
1777239	CDS_synon	AP53_1780
1777571	CDS_nonSynon	AP53_1780
1777710	CDS_synon	AP53_1780
1778176	CDS_synon	AP53_1781
1778398	CDS_synon	AP53_1781
1778455	CDS_synon	AP53_1781
1778464	CDS_synon	AP53_1781
1778467	CDS_synon	AP53_1781
1778470	CDS_synon	AP53_1781
1778473	CDS_synon	AP53_1781
1778476	CDS_synon	AP53_1781
1778485	CDS_synon	AP53_1781
1778494	CDS_synon	AP53_1781
1778497	CDS_synon	AP53_1781
1778515	CDS_synon	AP53_1781
1778518	CDS_synon	AP53_1781
1778674	CDS_synon	AP53_1781
1778749	CDS_synon	AP53_1781
1794910	inter-gene-5-3	-AP53_1803-AP53_1804
1794966	CDS_synon	AP53_1804
1795395	CDS_synon	AP53_1804
1796433	CDS_synon	AP53_1804
1797351	CDS_synon	AP53_1804
1797354	CDS_nonSynon	AP53_1804
1797357	CDS_synon	AP53_1804
1797470	CDS_nonSynon	AP53_1805
1797818	CDS_synon	AP53_1806
1798632	CDS_synon	AP53_1807
1799034	CDS_synon	AP53_1807
1799496	CDS_synon	AP53_1807
1799598	CDS_synon	AP53_1807
1799715	CDS_synon	AP53_1807
1801782	CDS_nonSynon	AP53_1810
1805871	CDS_synon	AP53_1813
1808257	CDS_nonSynon	AP53_1817
1808673	CDS_nonSynon	AP53_1818
1812447	CDS_synon	AP53_1822
1812510	CDS_nonSynon	AP53_1822
1812541	CDS_nonSynon	AP53_1822
1813968	CDS_synon	AP53_1824
1827730	CDS_synon	AP53_1835
1828705	inter-gene-5-3	-AP53_1836-AP53_1837
1828881	inter-gene-5-3	-AP53_1836-AP53_1837
1829093	CDS_synon	AP53_1837
1832135	inter-gene-5-3	-AP53_1839-AP53_1840
1832197	inter-gene-5-3	-AP53_1839-AP53_1840
1832308	inter-gene-5-3	-AP53_1839-AP53_1840
1832748	CDS_synon	AP53_1840
1833232	inter-gene-5-3	-AP53_1840-AP53_1841
1833426	inter-gene-5-3	-AP53_1840-AP53_1841
1837000	CDS_nonSynon	AP53_1845
1838290	CDS_synon	AP53_1846
1838569	CDS_synon	AP53_1846
1838900	CDS_synon	AP53_1847
1839036	CDS_nonSynon	AP53_1847
1839084	CDS_nonSynon	AP53_1847
1839244	CDS_nonSynon	AP53_1847
1839410	CDS_synon	AP53_1847
1840177	inter-gene-3-5	-AP53_1847-AP53_1848
1840436	inter-gene-3-5	-AP53_1847-AP53_1848
1840656	CDS_synon	AP53_1848
1840992	CDS_synon	AP53_1848
1842720	CDS_nonSynon	AP53_1849
1842788	CDS_synon	AP53_1849
1843166	inter-gene-3-5	-AP53_1850-AP53_1851
1843428	CDS_synon	AP53_1851
1843734	CDS_synon	AP53_1851
1844625	CDS_nonSynon	AP53_1852
1848525	CDS_synon	AP53_1855
1852387	CDS_synon	AP53_1859
1860002	CDS_nonSynon	AP53_1864

## Sheet: TableS5
Table S5. SNP clusters identified by SweepCluster from the SNPs associated with the disease phenotype acute rheumatic fever for S. pyogenes.
ClusterID	FirstSNP	LastSNP	ClusterSize	ClusterLength	p-value
1	4489	5855	6	1367	0.001519
2	6955	7444	3	490	0.009705
3	37222	37223	2	2	2e-06
4	43187	45625	16	2439	<1E-6
5	69713	70125	2	413	0.052027
6	98919	102167	10	3249	0.000772
7	105269	107214	9	1946	7.6e-05
8	108526	110381	13	1856	<1E-6
9	143413	144344	2	932	0.198472
10	153553	154862	5	1310	0.006584
11	188718	189358	3	641	0.019716
12	199698	199982	2	285	0.026655
13	211289	212149	3	861	0.041532
14	213703	215725	7	2023	0.002419
15	218113	219855	7	1743	0.001052
16	220996	221061	3	66	3.1e-05
17	223676	224039	7	364	<1E-6
18	227067	230088	9	3022	0.00173
19	249812	250632	3	821	0.036934
20	255573	256719	5	1147	0.003805
21	278253	279066	2	814	0.161497
22	287475	288035	5	561	0.000162
23	292841	294582	4	1742	0.069847
24	301052	301267	2	216	0.015931
25	303435	304226	2	792	0.154749
26	305310	306034	2	725	0.134566
27	310493	311376	8	884	2e-06
28	328557	328790	3	234	0.001248
29	347233	347281	3	49	1.3e-05
30	369507	370668	3	1162	0.084498
31	408055	408261	3	207	0.000879
32	433634	433746	4	113	4e-06
33	436524	437896	5	1373	0.007962
34	466634	467014	6	381	1e-06
35	477340	478245	3	906	0.047032
36	483002	483917	4	916	0.009315
37	485827	488957	10	3131	0.000585
38	492264	493723	6	1460	0.002105
39	494736	496344	4	1609	0.055537
40	497891	498545	4	655	0.002913
41	500949	501040	2	92	0.003106
42	504792	505753	3	962	0.054349
43	507372	510104	11	2733	4.4e-05
44	512733	513261	9	529	<1E-6
45	515460	516395	9	936	<1E-6
46	530830	531383	3	554	0.013459
47	532496	532760	2	265	0.023312
48	536184	536838	2	655	0.114193
49	540809	543617	41	2809	<1E-6
50	547300	548581	6	1282	0.0011
51	551971	553585	5	1615	0.015107
52	571045	572645	3	1601	0.168652
53	579655	580825	12	1171	<1E-6
54	581814	583037	4	1224	0.024086
55	589754	591362	7	1609	0.000664
56	595571	597732	4	2162	0.125736
57	658077	660072	4	1996	0.101818
58	686064	686666	2	603	0.099634
59	689241	689912	2	672	0.119065
60	691714	693989	5	2276	0.052913
61	695491	697788	13	2298	<1E-6
62	704365	705397	18	1033	<1E-6
63	708838	710811	16	1974	<1E-6
64	711540	713213	14	1674	<1E-6
65	725954	726178	3	225	0.001116
66	727593	728636	3	1044	0.065974
67	734836	735866	9	1031	1e-06
68	737484	737755	2	272	0.024461
69	743958	745180	10	1223	<1E-6
70	758648	760780	6	2133	0.012524
71	771391	772264	3	874	0.043086
72	786356	787519	3	1164	0.084829
73	800679	800748	19	70	<1E-6
74	816793	817008	4	216	4.7e-05
75	829455	830557	30	1103	<1E-6
76	845198	846177	3	980	0.056809
77	848444	848532	5	89	<1E-6
78	864170	865343	5	1174	0.004193
79	866332	867072	4	741	0.004498
80	880061	884466	10	4406	0.006629
81	892552	894349	6	1798	0.005733
82	906055	906921	3	867	0.042246
83	912790	915540	30	2751	<1E-6
84	916911	917944	6	1034	0.000364
85	919732	920419	3	688	0.023656
86	921671	923607	13	1937	<1E-6
87	938081	939284	7	1204	0.000119
88	958607	961526	7	2920	0.01622
89	964228	966438	8	2211	0.000922
90	967023	968434	4	1412	0.037579
91	984055	984097	8	43	<1E-6
92	1048298	1050010	6	1713	0.004562
93	1098607	1099594	2	988	0.216356
94	1143964	1145196	2	1233	0.295489
95	1146537	1149058	77	2522	<1E-6
96	1157625	1160534	13	2910	3e-06
97	1195279	1197989	11	2711	4.1e-05
98	1198962	1199024	2	63	0.001481
99	1203102	1204083	3	982	0.057086
100	1217206	1221305	12	4100	0.000378
101	1226439	1227646	5	1208	0.004721
102	1231410	1232145	6	736	5.9e-05
103	1244882	1245842	6	961	0.000248
104	1252253	1255338	11	3086	0.000126
105	1256137	1258003	11	1867	1e-06
106	1264868	1265101	2	234	0.018504
107	1279087	1279216	4	130	7e-06
108	1280797	1282826	10	2030	1.8e-05
109	1284357	1285865	26	1509	<1E-6
110	1288944	1289638	5	695	0.00043
111	1345986	1346583	13	598	<1E-6
112	1355584	1356676	4	1093	0.016737
113	1374146	1374608	6	463	4e-06
114	1375820	1376282	4	463	0.000831
115	1388595	1389362	3	768	0.031268
116	1391662	1393166	7	1505	0.00045
117	1405903	1406669	34	767	<1E-6
118	1425062	1426534	11	1473	<1E-6
119	1427957	1428696	6	740	6.1e-05
120	1436937	1437725	3	789	0.033454
121	1455377	1455430	2	54	0.001094
122	1468606	1469093	32	488	<1E-6
123	1495795	1495897	2	103	0.003868
124	1497461	1497695	3	235	0.001263
125	1501643	1503336	2	1694	0.439064
126	1514475	1515873	10	1399	1e-06
127	1529276	1533203	7	3928	0.061997
128	1544662	1545220	3	559	0.013782
129	1554187	1554791	2	605	0.100184
130	1559647	1562991	13	3345	1.3e-05
131	1565942	1569493	7	3552	0.040252
132	1571753	1572641	5	889	0.00128
133	1591087	1592010	5	924	0.001515
134	1605417	1605432	4	16	<1E-6
135	1606625	1607354	3	730	0.027511
136	1614844	1615742	3	899	0.046154
137	1622226	1622522	4	297	0.000158
138	1625868	1627055	3	1188	0.088847
139	1628804	1630408	8	1605	0.000113
140	1633042	1633772	8	731	<1E-6
141	1643667	1645117	2	1451	0.364964
142	1658808	1660437	6	1630	0.003598
143	1712865	1714048	10	1184	<1E-6
144	1716324	1717950	2	1627	0.419081
145	1726793	1727487	7	695	4e-06
146	1728517	1729266	6	750	6.5e-05
147	1737338	1738430	9	1093	1e-06
148	1741388	1741424	6	37	<1E-6
149	1744451	1748139	20	3689	<1E-6
150	1749414	1752220	13	2807	2e-06
151	1752842	1753823	4	982	0.011762
152	1759307	1759812	2	506	0.074089
153	1763303	1764269	9	967	<1E-6
154	1772499	1773125	6	627	2.4e-05
155	1774285	1774994	5	710	0.000473
156	1777109	1778749	19	1641	<1E-6
157	1794910	1797818	9	2909	0.001339
158	1808257	1808673	2	417	0.052919
159	1812447	1812541	3	95	9.1e-05
160	1838290	1839410	7	1121	7.7e-05
161	1842720	1843734	5	1015	0.002269
