# Supplementary material for: SweepCluster: A SNP clustering tool for detecting gene-specific sweeps in prokaryotes
Source: BMC Bioinformatics. 2022 Jan 6;23:19. doi: 10.1186/s12859-021-04533-6 (PMC8734265; doi:10.1186/s12859-021-04533-6)
Supplement: Supplementary file 2 — Additional file 2: Table S6. The list of all segregating SNPs in the core genome of S. suis. Table S7. The list of 209 strains of S. suis used for variant detection. Table S8. SNP clusters identified by SweepCluster from all segregating SNPs of S. suis. Table S9. The list of SNPs from S. suis associated with the subpopulation differentiation (p-value ≤ 0.05). Table S10. SNP clusters identified by SweepCluster from the SNPs associated with population differentiation for S. suis. [file 12859_2021_4533_MOESM2_ESM.xlsx]

## Sheet: TableS6
Table S6. The list of all segregating SNPs in the core genome of S. suis.
SNP_Loc	VariantType	GeneAnnotation
13	inter-gene-3-5	||SSUBM407_0001||
40	CDS_synon	SSUBM407_0001
46	CDS_synon	SSUBM407_0001
47	CDS_nonSynon	SSUBM407_0001
48	CDS_nonSynon	SSUBM407_0001
82	CDS_synon	SSUBM407_0001
85	CDS_synon	SSUBM407_0001
100	CDS_synon	SSUBM407_0001
112	CDS_synon	SSUBM407_0001
121	CDS_synon	SSUBM407_0001
157	CDS_synon	SSUBM407_0001
173	CDS_nonSynon	SSUBM407_0001
181	CDS_synon	SSUBM407_0001
185	CDS_nonSynon	SSUBM407_0001
190	CDS_synon	SSUBM407_0001
194	CDS_nonSynon	SSUBM407_0001
199	CDS_synon	SSUBM407_0001
204	CDS_nonSynon	SSUBM407_0001
211	CDS_synon	SSUBM407_0001
214	CDS_synon	SSUBM407_0001
216	CDS_nonSynon	SSUBM407_0001
221	CDS_nonSynon	SSUBM407_0001
222	CDS_nonSynon	SSUBM407_0001
223	CDS_nonSynon	SSUBM407_0001
229	CDS_synon	SSUBM407_0001
244	CDS_synon	SSUBM407_0001
256	CDS_synon	SSUBM407_0001
261	CDS_nonSynon	SSUBM407_0001
264	CDS_nonSynon	SSUBM407_0001
265	CDS_nonSynon	SSUBM407_0001
267	CDS_nonSynon	SSUBM407_0001
271	CDS_synon	SSUBM407_0001
273	CDS_nonSynon	SSUBM407_0001
274	CDS_nonSynon	SSUBM407_0001
275	CDS_nonSynon	SSUBM407_0001
276	CDS_nonSynon	SSUBM407_0001
277	CDS_nonSynon	SSUBM407_0001
287	CDS_nonSynon	SSUBM407_0001
289	CDS_nonSynon	SSUBM407_0001
290	CDS_nonSynon	SSUBM407_0001
293	CDS_nonSynon	SSUBM407_0001
298	CDS_synon	SSUBM407_0001
299	CDS_nonSynon	SSUBM407_0001
301	CDS_nonSynon	SSUBM407_0001
306	CDS_nonSynon	SSUBM407_0001
308	CDS_nonSynon	SSUBM407_0001
309	CDS_nonSynon	SSUBM407_0001
311	CDS_nonSynon	SSUBM407_0001
312	CDS_nonSynon	SSUBM407_0001
313	CDS_nonSynon	SSUBM407_0001
314	CDS_nonSynon	SSUBM407_0001
316	CDS_nonSynon	SSUBM407_0001
321	CDS_nonSynon	SSUBM407_0001
322	CDS_nonSynon	SSUBM407_0001
324	CDS_nonSynon	SSUBM407_0001
327	CDS_nonSynon	SSUBM407_0001
328	CDS_nonSynon	SSUBM407_0001
338	CDS_nonSynon	SSUBM407_0001
342	CDS_nonSynon	SSUBM407_0001
343	CDS_nonSynon	SSUBM407_0001
354	CDS_nonSynon	SSUBM407_0001
355	CDS_nonSynon	SSUBM407_0001
362	CDS_nonSynon	SSUBM407_0001
364	CDS_nonSynon	SSUBM407_0001
365	CDS_nonSynon	SSUBM407_0001
367	CDS_nonSynon	SSUBM407_0001
370	CDS_synon	SSUBM407_0001
377	CDS_nonSynon	SSUBM407_0001
379	CDS_nonSynon	SSUBM407_0001
382	CDS_synon	SSUBM407_0001
385	CDS_synon	SSUBM407_0001
388	CDS_synon	SSUBM407_0001
394	CDS_synon	SSUBM407_0001
397	CDS_synon	SSUBM407_0001
400	CDS_synon	SSUBM407_0001
403	CDS_synon	SSUBM407_0001
406	CDS_synon	SSUBM407_0001
412	CDS_synon	SSUBM407_0001
415	CDS_synon	SSUBM407_0001
418	CDS_synon	SSUBM407_0001
421	CDS_synon	SSUBM407_0001
424	CDS_synon	SSUBM407_0001
425	CDS_synon	SSUBM407_0001
433	CDS_synon	SSUBM407_0001
436	CDS_synon	SSUBM407_0001
442	CDS_synon	SSUBM407_0001
443	CDS_synon	SSUBM407_0001
448	CDS_synon	SSUBM407_0001
451	CDS_synon	SSUBM407_0001
457	CDS_synon	SSUBM407_0001
463	CDS_synon	SSUBM407_0001
464	CDS_synon	SSUBM407_0001
466	CDS_synon	SSUBM407_0001
469	CDS_synon	SSUBM407_0001
472	CDS_synon	SSUBM407_0001
478	CDS_synon	SSUBM407_0001
481	CDS_synon	SSUBM407_0001
484	CDS_synon	SSUBM407_0001
496	CDS_synon	SSUBM407_0001
499	CDS_synon	SSUBM407_0001
506	CDS_synon	SSUBM407_0001
508	CDS_synon	SSUBM407_0001
514	CDS_synon	SSUBM407_0001
520	CDS_synon	SSUBM407_0001
523	CDS_synon	SSUBM407_0001
527	CDS_nonSynon	SSUBM407_0001
530	CDS_synon	SSUBM407_0001
532	CDS_synon	SSUBM407_0001
533	CDS_nonSynon	SSUBM407_0001
534	CDS_nonSynon	SSUBM407_0001
535	CDS_nonSynon	SSUBM407_0001
544	CDS_synon	SSUBM407_0001
550	CDS_synon	SSUBM407_0001
551	CDS_synon	SSUBM407_0001
553	CDS_synon	SSUBM407_0001
559	CDS_synon	SSUBM407_0001
565	CDS_synon	SSUBM407_0001
568	CDS_synon	SSUBM407_0001
571	CDS_synon	SSUBM407_0001
580	CDS_synon	SSUBM407_0001
589	CDS_synon	SSUBM407_0001
592	CDS_nonSynon	SSUBM407_0001
595	CDS_synon	SSUBM407_0001
598	CDS_synon	SSUBM407_0001
599	CDS_nonSynon	SSUBM407_0001
602	CDS_nonSynon	SSUBM407_0001
604	CDS_nonSynon	SSUBM407_0001
607	CDS_synon	SSUBM407_0001
608	CDS_nonSynon	SSUBM407_0001
610	CDS_nonSynon	SSUBM407_0001
613	CDS_synon	SSUBM407_0001
614	CDS_nonSynon	SSUBM407_0001
616	CDS_nonSynon	SSUBM407_0001
624	CDS_nonSynon	SSUBM407_0001
625	CDS_nonSynon	SSUBM407_0001
631	CDS_synon	SSUBM407_0001
632	CDS_nonSynon	SSUBM407_0001
635	CDS_nonSynon	SSUBM407_0001
636	CDS_nonSynon	SSUBM407_0001
643	CDS_synon	SSUBM407_0001
646	CDS_synon	SSUBM407_0001
649	CDS_synon	SSUBM407_0001
652	CDS_synon	SSUBM407_0001
653	CDS_synon	SSUBM407_0001
655	CDS_synon	SSUBM407_0001
659	CDS_synon	SSUBM407_0001
664	CDS_synon	SSUBM407_0001
667	CDS_synon	SSUBM407_0001
670	CDS_synon	SSUBM407_0001
1070	CDS_nonSynon	SSUBM407_0001
1071	CDS_nonSynon	SSUBM407_0001
1075	CDS_synon	SSUBM407_0001
1078	CDS_synon	SSUBM407_0001
1079	CDS_nonSynon	SSUBM407_0001
1084	CDS_synon	SSUBM407_0001
1090	CDS_synon	SSUBM407_0001
1096	CDS_synon	SSUBM407_0001
1102	CDS_synon	SSUBM407_0001
1108	CDS_synon	SSUBM407_0001
1113	CDS_nonSynon	SSUBM407_0001
1114	CDS_nonSynon	SSUBM407_0001
1120	CDS_synon	SSUBM407_0001
1121	CDS_nonSynon	SSUBM407_0001
1125	CDS_nonSynon	SSUBM407_0001
1132	CDS_synon	SSUBM407_0001
1135	CDS_synon	SSUBM407_0001
1136	CDS_nonSynon	SSUBM407_0001
1138	CDS_nonSynon	SSUBM407_0001
1142	CDS_synon	SSUBM407_0001
1144	CDS_synon	SSUBM407_0001
1151	CDS_nonSynon	SSUBM407_0001
1156	CDS_synon	SSUBM407_0001
1159	CDS_synon	SSUBM407_0001
1160	CDS_nonSynon	SSUBM407_0001
1165	CDS_synon	SSUBM407_0001
1171	CDS_synon	SSUBM407_0001
1177	CDS_synon	SSUBM407_0001
1180	CDS_synon	SSUBM407_0001
1186	CDS_synon	SSUBM407_0001
1189	CDS_synon	SSUBM407_0001
1192	CDS_synon	SSUBM407_0001
1195	CDS_synon	SSUBM407_0001
1196	CDS_nonSynon	SSUBM407_0001
1211	CDS_nonSynon	SSUBM407_0001
1213	CDS_nonSynon	SSUBM407_0001
1216	CDS_synon	SSUBM407_0001
1219	CDS_synon	SSUBM407_0001
1228	CDS_synon	SSUBM407_0001
1231	CDS_synon	SSUBM407_0001
1234	CDS_synon	SSUBM407_0001
1235	CDS_synon	SSUBM407_0001
1237	CDS_synon	SSUBM407_0001
1240	CDS_synon	SSUBM407_0001
1249	CDS_synon	SSUBM407_0001
1251	CDS_nonSynon	SSUBM407_0001
1267	CDS_synon	SSUBM407_0001
1279	CDS_synon	SSUBM407_0001
1282	CDS_synon	SSUBM407_0001
1288	CDS_synon	SSUBM407_0001
1291	CDS_synon	SSUBM407_0001
1294	CDS_synon	SSUBM407_0001
1297	CDS_synon	SSUBM407_0001
1300	CDS_synon	SSUBM407_0001
1303	CDS_synon	SSUBM407_0001
1306	CDS_synon	SSUBM407_0001
1307	CDS_nonSynon	SSUBM407_0001
1308	CDS_nonSynon	SSUBM407_0001
1310	CDS_synon	SSUBM407_0001
1312	CDS_synon	SSUBM407_0001
1315	CDS_synon	SSUBM407_0001
1316	CDS_nonSynon	SSUBM407_0001
1318	CDS_nonSynon	SSUBM407_0001
1327	CDS_nonSynon	SSUBM407_0001
1333	CDS_synon	SSUBM407_0001
1336	CDS_synon	SSUBM407_0001
1339	CDS_synon	SSUBM407_0001
1342	CDS_synon	SSUBM407_0001
1345	CDS_synon	SSUBM407_0001
1354	CDS_synon	SSUBM407_0001
1360	CDS_synon	SSUBM407_0001
1363	CDS_synon	SSUBM407_0001
1364	CDS_nonSynon	SSUBM407_0001
1366	CDS_nonSynon	SSUBM407_0001
1369	CDS_synon	SSUBM407_0001
1371	CDS_synon	SSUBM407_0001
1384	inter-gene-3-5	SSUBM407_0001||SSUBM407_0002||
1388	inter-gene-3-5	SSUBM407_0001||SSUBM407_0002||
1396	inter-gene-3-5	SSUBM407_0001||SSUBM407_0002||
1397	inter-gene-3-5	SSUBM407_0001||SSUBM407_0002||
1399	inter-gene-3-5	SSUBM407_0001||SSUBM407_0002||
1400	inter-gene-3-5	SSUBM407_0001||SSUBM407_0002||
1401	inter-gene-3-5	SSUBM407_0001||SSUBM407_0002||
1403	inter-gene-3-5	SSUBM407_0001||SSUBM407_0002||
1407	inter-gene-3-5	SSUBM407_0001||SSUBM407_0002||
1408	inter-gene-3-5	SSUBM407_0001||SSUBM407_0002||
1414	inter-gene-3-5	SSUBM407_0001||SSUBM407_0002||
1426	inter-gene-3-5	SSUBM407_0001||SSUBM407_0002||
1427	inter-gene-3-5	SSUBM407_0001||SSUBM407_0002||
1429	inter-gene-3-5	SSUBM407_0001||SSUBM407_0002||
1430	inter-gene-3-5	SSUBM407_0001||SSUBM407_0002||
1432	inter-gene-3-5	SSUBM407_0001||SSUBM407_0002||
1433	inter-gene-3-5	SSUBM407_0001||SSUBM407_0002||
1441	inter-gene-3-5	SSUBM407_0001||SSUBM407_0002||
1444	inter-gene-3-5	SSUBM407_0001||SSUBM407_0002||
1448	inter-gene-3-5	SSUBM407_0001||SSUBM407_0002||
1449	inter-gene-3-5	SSUBM407_0001||SSUBM407_0002||
1452	inter-gene-3-5	SSUBM407_0001||SSUBM407_0002||
1453	inter-gene-3-5	SSUBM407_0001||SSUBM407_0002||
1455	inter-gene-3-5	SSUBM407_0001||SSUBM407_0002||
1456	inter-gene-3-5	SSUBM407_0001||SSUBM407_0002||
1468	inter-gene-3-5	SSUBM407_0001||SSUBM407_0002||
1472	inter-gene-3-5	SSUBM407_0001||SSUBM407_0002||
1475	inter-gene-3-5	SSUBM407_0001||SSUBM407_0002||
1477	inter-gene-3-5	SSUBM407_0001||SSUBM407_0002||
1478	inter-gene-3-5	SSUBM407_0001||SSUBM407_0002||
1479	inter-gene-3-5	SSUBM407_0001||SSUBM407_0002||
1480	inter-gene-3-5	SSUBM407_0001||SSUBM407_0002||
1487	inter-gene-3-5	SSUBM407_0001||SSUBM407_0002||
1493	inter-gene-3-5	SSUBM407_0001||SSUBM407_0002||
1498	inter-gene-3-5	SSUBM407_0001||SSUBM407_0002||
1504	inter-gene-3-5	SSUBM407_0001||SSUBM407_0002||
1507	inter-gene-3-5	SSUBM407_0001||SSUBM407_0002||
1508	inter-gene-3-5	SSUBM407_0001||SSUBM407_0002||
1521	inter-gene-3-5	SSUBM407_0001||SSUBM407_0002||
1522	inter-gene-3-5	SSUBM407_0001||SSUBM407_0002||
1529	CDS_nonSynon	SSUBM407_0002
1540	CDS_synon	SSUBM407_0002
1543	CDS_synon	SSUBM407_0002
1546	CDS_synon	SSUBM407_0002
1551	CDS_nonSynon	SSUBM407_0002
1552	CDS_nonSynon	SSUBM407_0002
1553	CDS_nonSynon	SSUBM407_0002
1554	CDS_nonSynon	SSUBM407_0002
1555	CDS_nonSynon	SSUBM407_0002
1558	CDS_synon	SSUBM407_0002
1559	CDS_synon	SSUBM407_0002
1563	CDS_nonSynon	SSUBM407_0002
1564	CDS_nonSynon	SSUBM407_0002
1567	CDS_synon	SSUBM407_0002
1568	CDS_synon	SSUBM407_0002
1570	CDS_synon	SSUBM407_0002
1572	CDS_nonSynon	SSUBM407_0002
1574	CDS_nonSynon	SSUBM407_0002
1575	CDS_nonSynon	SSUBM407_0002
1576	CDS_nonSynon	SSUBM407_0002
1579	CDS_synon	SSUBM407_0002
1582	CDS_synon	SSUBM407_0002
1583	CDS_synon	SSUBM407_0002
1585	CDS_synon	SSUBM407_0002
1588	CDS_synon	SSUBM407_0002
1591	CDS_synon	SSUBM407_0002
1596	CDS_nonSynon	SSUBM407_0002
1597	CDS_nonSynon	SSUBM407_0002
1600	CDS_synon	SSUBM407_0002
1603	CDS_synon	SSUBM407_0002
1606	CDS_synon	SSUBM407_0002
1609	CDS_synon	SSUBM407_0002
1612	CDS_synon	SSUBM407_0002
1615	CDS_synon	SSUBM407_0002
1618	CDS_synon	SSUBM407_0002
1624	CDS_synon	SSUBM407_0002
1625	CDS_nonSynon	SSUBM407_0002
1627	CDS_nonSynon	SSUBM407_0002
1629	CDS_nonSynon	SSUBM407_0002
1630	CDS_nonSynon	SSUBM407_0002
1634	CDS_nonSynon	SSUBM407_0002
1636	CDS_nonSynon	SSUBM407_0002
1639	CDS_synon	SSUBM407_0002
1641	CDS_nonSynon	SSUBM407_0002
1642	CDS_nonSynon	SSUBM407_0002
1645	CDS_synon	SSUBM407_0002
1648	CDS_synon	SSUBM407_0002
1650	CDS_nonSynon	SSUBM407_0002
1651	CDS_nonSynon	SSUBM407_0002
1654	CDS_synon	SSUBM407_0002
1657	CDS_synon	SSUBM407_0002
1658	CDS_synon	SSUBM407_0002
1660	CDS_synon	SSUBM407_0002
1663	CDS_synon	SSUBM407_0002
1665	CDS_nonSynon	SSUBM407_0002
1670	CDS_nonSynon	SSUBM407_0002
1675	CDS_synon	SSUBM407_0002
1678	CDS_synon	SSUBM407_0002
1681	CDS_synon	SSUBM407_0002
1684	CDS_synon	SSUBM407_0002
1687	CDS_synon	SSUBM407_0002
1699	CDS_synon	SSUBM407_0002
1701	CDS_nonSynon	SSUBM407_0002
1702	CDS_nonSynon	SSUBM407_0002
1704	CDS_nonSynon	SSUBM407_0002
1714	CDS_synon	SSUBM407_0002
1720	CDS_synon	SSUBM407_0002
1723	CDS_synon	SSUBM407_0002
1726	CDS_synon	SSUBM407_0002
1729	CDS_synon	SSUBM407_0002
1732	CDS_synon	SSUBM407_0002
1734	CDS_nonSynon	SSUBM407_0002
1738	CDS_synon	SSUBM407_0002
1739	CDS_nonSynon	SSUBM407_0002
1741	CDS_nonSynon	SSUBM407_0002
1744	CDS_synon	SSUBM407_0002
1745	CDS_nonSynon	SSUBM407_0002
1747	CDS_nonSynon	SSUBM407_0002
1750	CDS_synon	SSUBM407_0002
1753	CDS_synon	SSUBM407_0002
1765	CDS_synon	SSUBM407_0002
1774	CDS_synon	SSUBM407_0002
1777	CDS_synon	SSUBM407_0002
1780	CDS_synon	SSUBM407_0002
1783	CDS_synon	SSUBM407_0002
1786	CDS_synon	SSUBM407_0002
1789	CDS_synon	SSUBM407_0002
1795	CDS_synon	SSUBM407_0002
1799	CDS_nonSynon	SSUBM407_0002
1801	CDS_nonSynon	SSUBM407_0002
1804	CDS_synon	SSUBM407_0002
1805	CDS_nonSynon	SSUBM407_0002
1807	CDS_nonSynon	SSUBM407_0002
1810	CDS_synon	SSUBM407_0002
1813	CDS_synon	SSUBM407_0002
1822	CDS_synon	SSUBM407_0002
1831	CDS_synon	SSUBM407_0002
1834	CDS_synon	SSUBM407_0002
1835	CDS_nonSynon	SSUBM407_0002
1837	CDS_nonSynon	SSUBM407_0002
1840	CDS_synon	SSUBM407_0002
1843	CDS_synon	SSUBM407_0002
1846	CDS_synon	SSUBM407_0002
1851	CDS_nonSynon	SSUBM407_0002
1852	CDS_nonSynon	SSUBM407_0002
1855	CDS_synon	SSUBM407_0002
1858	CDS_synon	SSUBM407_0002
1864	CDS_synon	SSUBM407_0002
1867	CDS_synon	SSUBM407_0002
1868	CDS_synon	SSUBM407_0002
1873	CDS_synon	SSUBM407_0002
1882	CDS_synon	SSUBM407_0002
1883	CDS_nonSynon	SSUBM407_0002
1885	CDS_nonSynon	SSUBM407_0002
1888	CDS_nonSynon	SSUBM407_0002
1891	CDS_synon	SSUBM407_0002
1897	CDS_synon	SSUBM407_0002
1906	CDS_synon	SSUBM407_0002
1912	CDS_synon	SSUBM407_0002
1916	CDS_nonSynon	SSUBM407_0002
1918	CDS_nonSynon	SSUBM407_0002
1924	CDS_synon	SSUBM407_0002
1927	CDS_synon	SSUBM407_0002
1930	CDS_synon	SSUBM407_0002
1931	CDS_nonSynon	SSUBM407_0002
1933	CDS_nonSynon	SSUBM407_0002
1934	CDS_synon	SSUBM407_0002
1936	CDS_synon	SSUBM407_0002
1942	CDS_synon	SSUBM407_0002
1946	CDS_nonSynon	SSUBM407_0002
1949	CDS_synon	SSUBM407_0002
1951	CDS_synon	SSUBM407_0002
1957	CDS_synon	SSUBM407_0002
1960	CDS_synon	SSUBM407_0002
1963	CDS_synon	SSUBM407_0002
1966	CDS_synon	SSUBM407_0002
1969	CDS_synon	SSUBM407_0002
1972	CDS_synon	SSUBM407_0002
1975	CDS_synon	SSUBM407_0002
1981	CDS_synon	SSUBM407_0002
1984	CDS_synon	SSUBM407_0002
1987	CDS_synon	SSUBM407_0002
1988	CDS_nonSynon	SSUBM407_0002
1989	CDS_nonSynon	SSUBM407_0002
1990	CDS_nonSynon	SSUBM407_0002
1993	CDS_synon	SSUBM407_0002
2002	CDS_synon	SSUBM407_0002
2005	CDS_synon	SSUBM407_0002
2008	CDS_synon	SSUBM407_0002
2009	CDS_synon	SSUBM407_0002
2011	CDS_synon	SSUBM407_0002
2014	CDS_synon	SSUBM407_0002
2023	CDS_synon	SSUBM407_0002
2029	CDS_synon	SSUBM407_0002
2032	CDS_synon	SSUBM407_0002
2035	CDS_synon	SSUBM407_0002
2038	CDS_nonSynon	SSUBM407_0002
2047	CDS_synon	SSUBM407_0002
2048	CDS_nonSynon	SSUBM407_0002
2050	CDS_nonSynon	SSUBM407_0002
2053	CDS_synon	SSUBM407_0002
2056	CDS_synon	SSUBM407_0002
2062	CDS_synon	SSUBM407_0002
2065	CDS_synon	SSUBM407_0002
2077	CDS_synon	SSUBM407_0002
2083	CDS_synon	SSUBM407_0002
2086	CDS_synon	SSUBM407_0002
2089	CDS_synon	SSUBM407_0002
2092	CDS_synon	SSUBM407_0002
2095	CDS_synon	SSUBM407_0002
2098	CDS_synon	SSUBM407_0002
2099	CDS_nonSynon	SSUBM407_0002
2101	CDS_nonSynon	SSUBM407_0002
2104	CDS_nonSynon	SSUBM407_0002
2106	CDS_nonSynon	SSUBM407_0002
2107	CDS_nonSynon	SSUBM407_0002
2108	CDS_nonSynon	SSUBM407_0002
2110	CDS_nonSynon	SSUBM407_0002
2117	CDS_nonSynon	SSUBM407_0002
2119	CDS_nonSynon	SSUBM407_0002
2125	CDS_synon	SSUBM407_0002
2128	CDS_synon	SSUBM407_0002
2131	CDS_synon	SSUBM407_0002
2134	CDS_synon	SSUBM407_0002
2137	CDS_synon	SSUBM407_0002
2140	CDS_synon	SSUBM407_0002
2147	CDS_synon	SSUBM407_0002
2149	CDS_synon	SSUBM407_0002
2150	CDS_nonSynon	SSUBM407_0002
2151	CDS_nonSynon	SSUBM407_0002
2152	CDS_nonSynon	SSUBM407_0002
2159	CDS_nonSynon	SSUBM407_0002
2161	CDS_nonSynon	SSUBM407_0002
2163	CDS_nonSynon	SSUBM407_0002
2164	CDS_nonSynon	SSUBM407_0002
2173	CDS_synon	SSUBM407_0002
2176	CDS_synon	SSUBM407_0002
2180	CDS_nonSynon	SSUBM407_0002
2182	CDS_nonSynon	SSUBM407_0002
2188	CDS_synon	SSUBM407_0002
2191	CDS_synon	SSUBM407_0002
2197	CDS_synon	SSUBM407_0002
2200	CDS_synon	SSUBM407_0002
2203	CDS_synon	SSUBM407_0002
2206	CDS_synon	SSUBM407_0002
2209	CDS_synon	SSUBM407_0002
2215	CDS_synon	SSUBM407_0002
2218	CDS_synon	SSUBM407_0002
2230	CDS_synon	SSUBM407_0002
2233	CDS_synon	SSUBM407_0002
2239	CDS_synon	SSUBM407_0002
2242	CDS_synon	SSUBM407_0002
2251	CDS_synon	SSUBM407_0002
2254	CDS_synon	SSUBM407_0002
2257	CDS_synon	SSUBM407_0002
2258	CDS_synon	SSUBM407_0002
2266	CDS_synon	SSUBM407_0002
2269	CDS_synon	SSUBM407_0002
2272	CDS_synon	SSUBM407_0002
2275	CDS_synon	SSUBM407_0002
2281	CDS_synon	SSUBM407_0002
2284	CDS_synon	SSUBM407_0002
2287	CDS_synon	SSUBM407_0002
2288	CDS_synon	SSUBM407_0002
2290	CDS_synon	SSUBM407_0002
2299	CDS_synon	SSUBM407_0002
2302	CDS_nonSynon	SSUBM407_0002
2313	CDS_nonSynon	SSUBM407_0002
2314	CDS_nonSynon	SSUBM407_0002
2317	CDS_synon	SSUBM407_0002
2320	CDS_synon	SSUBM407_0002
2329	CDS_synon	SSUBM407_0002
2331	CDS_nonSynon	SSUBM407_0002
2332	CDS_nonSynon	SSUBM407_0002
2335	CDS_nonSynon	SSUBM407_0002
2338	CDS_synon	SSUBM407_0002
2341	CDS_synon	SSUBM407_0002
2344	CDS_synon	SSUBM407_0002
2347	CDS_synon	SSUBM407_0002
2353	CDS_synon	SSUBM407_0002
2356	CDS_synon	SSUBM407_0002
2362	CDS_synon	SSUBM407_0002
2365	CDS_synon	SSUBM407_0002
2368	CDS_synon	SSUBM407_0002
2377	CDS_synon	SSUBM407_0002
2380	CDS_synon	SSUBM407_0002
2389	CDS_synon	SSUBM407_0002
2392	CDS_synon	SSUBM407_0002
2395	CDS_synon	SSUBM407_0002
2399	CDS_synon	SSUBM407_0002
2401	CDS_synon	SSUBM407_0002
2410	CDS_synon	SSUBM407_0002
2412	CDS_nonSynon	SSUBM407_0002
2413	CDS_nonSynon	SSUBM407_0002
2414	CDS_nonSynon	SSUBM407_0002
2416	CDS_nonSynon	SSUBM407_0002
2417	CDS_nonSynon	SSUBM407_0002
2419	CDS_nonSynon	SSUBM407_0002
2422	CDS_synon	SSUBM407_0002
2423	CDS_nonSynon	SSUBM407_0002
2425	CDS_nonSynon	SSUBM407_0002
2428	CDS_synon	SSUBM407_0002
2434	CDS_synon	SSUBM407_0002
2437	CDS_synon	SSUBM407_0002
2440	CDS_synon	SSUBM407_0002
2446	CDS_synon	SSUBM407_0002
2455	CDS_synon	SSUBM407_0002
2458	CDS_synon	SSUBM407_0002
2461	CDS_synon	SSUBM407_0002
2464	CDS_synon	SSUBM407_0002
2468	CDS_nonSynon	SSUBM407_0002
2470	CDS_nonSynon	SSUBM407_0002
2473	CDS_synon	SSUBM407_0002
2476	CDS_synon	SSUBM407_0002
2477	CDS_nonSynon	SSUBM407_0002
2479	CDS_nonSynon	SSUBM407_0002
2485	CDS_synon	SSUBM407_0002
2486	CDS_nonSynon	SSUBM407_0002
2487	CDS_nonSynon	SSUBM407_0002
2488	CDS_nonSynon	SSUBM407_0002
2491	CDS_synon	SSUBM407_0002
2494	CDS_synon	SSUBM407_0002
2497	CDS_synon	SSUBM407_0002
2498	CDS_synon	SSUBM407_0002
2500	CDS_synon	SSUBM407_0002
2501	CDS_nonSynon	SSUBM407_0002
2503	CDS_nonSynon	SSUBM407_0002
2506	CDS_synon	SSUBM407_0002
2509	CDS_synon	SSUBM407_0002
2524	CDS_synon	SSUBM407_0002
2527	CDS_synon	SSUBM407_0002
2528	CDS_nonSynon	SSUBM407_0002
2530	CDS_nonSynon	SSUBM407_0002
2533	CDS_synon	SSUBM407_0002
2536	CDS_synon	SSUBM407_0002
2539	CDS_synon	SSUBM407_0002
2542	CDS_synon	SSUBM407_0002
2545	CDS_synon	SSUBM407_0002
2547	CDS_nonSynon	SSUBM407_0002
2548	CDS_nonSynon	SSUBM407_0002
2550	CDS_nonSynon	SSUBM407_0002
2554	CDS_synon	SSUBM407_0002
2557	CDS_synon	SSUBM407_0002
2560	CDS_synon	SSUBM407_0002
2563	CDS_synon	SSUBM407_0002
2569	CDS_synon	SSUBM407_0002
2571	CDS_nonSynon	SSUBM407_0002
2575	CDS_synon	SSUBM407_0002
2578	CDS_synon	SSUBM407_0002
2581	CDS_synon	SSUBM407_0002
2584	CDS_synon	SSUBM407_0002
2585	CDS_nonSynon	SSUBM407_0002
2587	CDS_nonSynon	SSUBM407_0002
2588	CDS_synon	SSUBM407_0002
2590	CDS_synon	SSUBM407_0002
2596	CDS_synon	SSUBM407_0002
2599	CDS_synon	SSUBM407_0002
2600	CDS_synon	SSUBM407_0002
2602	CDS_synon	SSUBM407_0002
2603	CDS_nonSynon	SSUBM407_0002
2605	CDS_nonSynon	SSUBM407_0002
2608	CDS_synon	SSUBM407_0002
2614	CDS_synon	SSUBM407_0002
2617	CDS_nonSynon	SSUBM407_0002
2619	CDS_nonSynon	SSUBM407_0002
2620	CDS_nonSynon	SSUBM407_0002
2621	CDS_nonSynon	SSUBM407_0002
2626	CDS_synon	SSUBM407_0002
2627	CDS_nonSynon	SSUBM407_0002
2632	CDS_synon	SSUBM407_0002
2636	CDS_synon	SSUBM407_0002
2641	CDS_synon	SSUBM407_0002
2644	CDS_synon	SSUBM407_0002
2650	CDS_synon	SSUBM407_0002
2653	CDS_synon	SSUBM407_0002
2656	CDS_synon	SSUBM407_0002
2664	inter-gene-3-5	SSUBM407_0002||SSUBM407_0003||
2666	inter-gene-3-5	SSUBM407_0002||SSUBM407_0003||
2667	inter-gene-3-5	SSUBM407_0002||SSUBM407_0003||
2669	inter-gene-3-5	SSUBM407_0002||SSUBM407_0003||
2670	inter-gene-3-5	SSUBM407_0002||SSUBM407_0003||
2698	inter-gene-3-5	SSUBM407_0002||SSUBM407_0003||
2699	inter-gene-3-5	SSUBM407_0002||SSUBM407_0003||
2715	inter-gene-3-5	SSUBM407_0002||SSUBM407_0003||
2717	inter-gene-3-5	SSUBM407_0002||SSUBM407_0003||
2718	inter-gene-3-5	SSUBM407_0002||SSUBM407_0003||
2719	inter-gene-3-5	SSUBM407_0002||SSUBM407_0003||
2733	inter-gene-3-5	SSUBM407_0002||SSUBM407_0003||
2747	inter-gene-3-5	SSUBM407_0002||SSUBM407_0003||
2750	inter-gene-3-5	SSUBM407_0002||SSUBM407_0003||
2759	CDS_synon	SSUBM407_0003
2782	CDS_nonSynon	SSUBM407_0003
2784	CDS_nonSynon	SSUBM407_0003
2791	CDS_nonSynon	SSUBM407_0003
2792	CDS_nonSynon	SSUBM407_0003
2793	CDS_nonSynon	SSUBM407_0003
2795	CDS_nonSynon	SSUBM407_0003
2797	CDS_nonSynon	SSUBM407_0003
2803	CDS_nonSynon	SSUBM407_0003
2807	CDS_nonSynon	SSUBM407_0003
2810	CDS_synon	SSUBM407_0003
2811	CDS_nonSynon	SSUBM407_0003
2817	CDS_nonSynon	SSUBM407_0003
2837	CDS_synon	SSUBM407_0003
2840	CDS_synon	SSUBM407_0003
2841	CDS_nonSynon	SSUBM407_0003
2845	CDS_nonSynon	SSUBM407_0003
2847	CDS_nonSynon	SSUBM407_0003
2852	CDS_synon	SSUBM407_0003
2853	CDS_nonSynon	SSUBM407_0003
2861	CDS_nonSynon	SSUBM407_0003
2862	CDS_nonSynon	SSUBM407_0003
2870	CDS_synon	SSUBM407_0003
2880	CDS_nonSynon	SSUBM407_0003
2887	CDS_nonSynon	SSUBM407_0003
2888	CDS_nonSynon	SSUBM407_0003
2892	CDS_nonSynon	SSUBM407_0003
2894	CDS_nonSynon	SSUBM407_0003
2895	CDS_nonSynon	SSUBM407_0003
2897	CDS_nonSynon	SSUBM407_0003
2898	CDS_nonSynon	SSUBM407_0003
3147	CDS_nonSynon	SSUBM407_0003
3163	CDS_nonSynon	SSUBM407_0003
3174	CDS_nonSynon	SSUBM407_0003
3181	CDS_nonSynon	SSUBM407_0003
3184	CDS_nonSynon	SSUBM407_0003
3185	CDS_nonSynon	SSUBM407_0003
3188	CDS_synon	SSUBM407_0003
3207	CDS_nonSynon	SSUBM407_0003
3219	CDS_nonSynon	SSUBM407_0003
3225	CDS_nonSynon	SSUBM407_0003
3229	CDS_nonSynon	SSUBM407_0003
3232	CDS_nonSynon	SSUBM407_0003
3233	CDS_nonSynon	SSUBM407_0003
3243	CDS_nonSynon	SSUBM407_0003
3248	CDS_synon	SSUBM407_0003
3253	CDS_nonSynon	SSUBM407_0003
3262	CDS_nonSynon	SSUBM407_0003
3271	CDS_nonSynon	SSUBM407_0003
3287	CDS_synon	SSUBM407_0003
3291	CDS_nonSynon	SSUBM407_0003
3299	CDS_synon	SSUBM407_0003
3307	CDS_nonSynon	SSUBM407_0003
3312	CDS_nonSynon	SSUBM407_0003
3314	CDS_nonSynon	SSUBM407_0003
3315	CDS_nonSynon	SSUBM407_0003
3320	CDS_nonSynon	SSUBM407_0003
3325	CDS_nonSynon	SSUBM407_0003
3352	CDS_nonSynon	SSUBM407_0003
3367	CDS_nonSynon	SSUBM407_0003
3385	CDS_nonSynon	SSUBM407_0003
3388	CDS_nonSynon	SSUBM407_0003
3395	CDS_synon	SSUBM407_0003
3401	CDS_synon	SSUBM407_0003
3410	CDS_synon	SSUBM407_0003
3419	CDS_synon	SSUBM407_0003
3424	CDS_nonSynon	SSUBM407_0003
3428	CDS_synon	SSUBM407_0003
3434	CDS_synon	SSUBM407_0003
3437	CDS_synon	SSUBM407_0003
3443	CDS_nonSynon	SSUBM407_0003
3446	CDS_synon	SSUBM407_0003
3452	CDS_nonSynon	SSUBM407_0003
3454	CDS_nonSynon	SSUBM407_0003
3472	CDS_nonSynon	SSUBM407_0003
3486	CDS_nonSynon	SSUBM407_0003
3487	CDS_nonSynon	SSUBM407_0003
3495	CDS_nonSynon	SSUBM407_0003
3496	CDS_nonSynon	SSUBM407_0003
3501	CDS_nonSynon	SSUBM407_0003
3503	CDS_nonSynon	SSUBM407_0003
3506	CDS_synon	SSUBM407_0003
3520	CDS_nonSynon	SSUBM407_0003
3525	CDS_nonSynon	SSUBM407_0003
3526	CDS_nonSynon	SSUBM407_0003
3529	CDS_nonSynon	SSUBM407_0003
3547	CDS_nonSynon	SSUBM407_0003
3557	CDS_synon	SSUBM407_0003
3564	CDS_nonSynon	SSUBM407_0003
3574	CDS_nonSynon	SSUBM407_0003
3580	CDS_nonSynon	SSUBM407_0003
3581	CDS_nonSynon	SSUBM407_0003
3583	CDS_nonSynon	SSUBM407_0003
3584	CDS_nonSynon	SSUBM407_0003
3586	CDS_nonSynon	SSUBM407_0003
3589	CDS_nonSynon	SSUBM407_0003
3593	CDS_synon	SSUBM407_0003
3601	CDS_nonSynon	SSUBM407_0003
3607	CDS_nonSynon	SSUBM407_0003
3614	CDS_synon	SSUBM407_0003
3630	CDS_nonSynon	SSUBM407_0003
3640	inter-gene-3-5	SSUBM407_0003||SSUBM407_0004||
3650	CDS_synon	SSUBM407_0004
3653	CDS_nonSynon	SSUBM407_0004
3660	CDS_nonSynon	SSUBM407_0004
3662	CDS_nonSynon	SSUBM407_0004
3668	CDS_synon	SSUBM407_0004
3677	CDS_synon	SSUBM407_0004
3680	CDS_synon	SSUBM407_0004
3683	CDS_synon	SSUBM407_0004
3686	CDS_synon	SSUBM407_0004
3689	CDS_synon	SSUBM407_0004
3695	CDS_synon	SSUBM407_0004
3698	CDS_synon	SSUBM407_0004
3704	CDS_synon	SSUBM407_0004
3707	CDS_synon	SSUBM407_0004
3710	CDS_synon	SSUBM407_0004
3719	CDS_synon	SSUBM407_0004
3725	CDS_synon	SSUBM407_0004
3727	CDS_nonSynon	SSUBM407_0004
3728	CDS_nonSynon	SSUBM407_0004
3729	CDS_nonSynon	SSUBM407_0004
3731	CDS_nonSynon	SSUBM407_0004
3734	CDS_synon	SSUBM407_0004
3740	CDS_synon	SSUBM407_0004
3746	CDS_synon	SSUBM407_0004
3749	CDS_synon	SSUBM407_0004
3755	CDS_synon	SSUBM407_0004
3761	CDS_synon	SSUBM407_0004
3764	CDS_synon	SSUBM407_0004
3767	CDS_synon	SSUBM407_0004
3769	CDS_nonSynon	SSUBM407_0004
3770	CDS_nonSynon	SSUBM407_0004
3773	CDS_synon	SSUBM407_0004
3776	CDS_synon	SSUBM407_0004
3777	CDS_nonSynon	SSUBM407_0004
3779	CDS_nonSynon	SSUBM407_0004
3780	CDS_nonSynon	SSUBM407_0004
3785	CDS_synon	SSUBM407_0004
3788	CDS_synon	SSUBM407_0004
3797	CDS_synon	SSUBM407_0004
3800	CDS_synon	SSUBM407_0004
3801	CDS_nonSynon	SSUBM407_0004
3804	CDS_nonSynon	SSUBM407_0004
3812	CDS_synon	SSUBM407_0004
3813	CDS_nonSynon	SSUBM407_0004
3814	CDS_nonSynon	SSUBM407_0004
3822	CDS_nonSynon	SSUBM407_0004
3824	CDS_nonSynon	SSUBM407_0004
3825	CDS_nonSynon	SSUBM407_0004
3830	CDS_synon	SSUBM407_0004
3831	CDS_synon	SSUBM407_0004
3833	CDS_synon	SSUBM407_0004
3834	CDS_nonSynon	SSUBM407_0004
3835	CDS_nonSynon	SSUBM407_0004
3836	CDS_nonSynon	SSUBM407_0004
3838	CDS_nonSynon	SSUBM407_0004
3839	CDS_nonSynon	SSUBM407_0004
3843	CDS_nonSynon	SSUBM407_0004
3844	CDS_nonSynon	SSUBM407_0004
3908	inter-gene-3-5	SSUBM407_0004||SSUBM407_0005||
3909	inter-gene-3-5	SSUBM407_0004||SSUBM407_0005||
3914	inter-gene-3-5	SSUBM407_0004||SSUBM407_0005||
3915	inter-gene-3-5	SSUBM407_0004||SSUBM407_0005||
3916	inter-gene-3-5	SSUBM407_0004||SSUBM407_0005||
3919	inter-gene-3-5	SSUBM407_0004||SSUBM407_0005||
3921	inter-gene-3-5	SSUBM407_0004||SSUBM407_0005||
3922	inter-gene-3-5	SSUBM407_0004||SSUBM407_0005||
3924	inter-gene-3-5	SSUBM407_0004||SSUBM407_0005||
3925	inter-gene-3-5	SSUBM407_0004||SSUBM407_0005||
3930	inter-gene-3-5	SSUBM407_0004||SSUBM407_0005||
3936	inter-gene-3-5	SSUBM407_0004||SSUBM407_0005||
3937	inter-gene-3-5	SSUBM407_0004||SSUBM407_0005||
3945	inter-gene-3-5	SSUBM407_0004||SSUBM407_0005||
3946	inter-gene-3-5	SSUBM407_0004||SSUBM407_0005||
3947	inter-gene-3-5	SSUBM407_0004||SSUBM407_0005||
3948	inter-gene-3-5	SSUBM407_0004||SSUBM407_0005||
3950	inter-gene-3-5	SSUBM407_0004||SSUBM407_0005||
3951	inter-gene-3-5	SSUBM407_0004||SSUBM407_0005||
3952	CDS_nonSynon	SSUBM407_0005
3954	CDS_nonSynon	SSUBM407_0005
3956	CDS_nonSynon	SSUBM407_0005
3957	CDS_nonSynon	SSUBM407_0005
4023	CDS_synon	SSUBM407_0005
4026	CDS_synon	SSUBM407_0005
4027	CDS_nonSynon	SSUBM407_0005
4029	CDS_nonSynon	SSUBM407_0005
4035	CDS_synon	SSUBM407_0005
4038	CDS_synon	SSUBM407_0005
4040	CDS_nonSynon	SSUBM407_0005
4042	CDS_nonSynon	SSUBM407_0005
4047	CDS_synon	SSUBM407_0005
4048	CDS_nonSynon	SSUBM407_0005
4052	CDS_nonSynon	SSUBM407_0005
4053	CDS_nonSynon	SSUBM407_0005
4054	CDS_nonSynon	SSUBM407_0005
4056	CDS_nonSynon	SSUBM407_0005
4059	CDS_nonSynon	SSUBM407_0005
4066	CDS_nonSynon	SSUBM407_0005
4080	CDS_synon	SSUBM407_0005
4083	CDS_synon	SSUBM407_0005
4086	CDS_synon	SSUBM407_0005
4089	CDS_synon	SSUBM407_0005
4095	CDS_synon	SSUBM407_0005
4098	CDS_synon	SSUBM407_0005
4099	CDS_nonSynon	SSUBM407_0005
4102	CDS_nonSynon	SSUBM407_0005
4104	CDS_nonSynon	SSUBM407_0005
4111	CDS_nonSynon	SSUBM407_0005
4113	CDS_nonSynon	SSUBM407_0005
4128	CDS_synon	SSUBM407_0005
4131	CDS_synon	SSUBM407_0005
4135	CDS_synon	SSUBM407_0005
4138	CDS_nonSynon	SSUBM407_0005
4145	CDS_nonSynon	SSUBM407_0005
4146	CDS_nonSynon	SSUBM407_0005
4148	CDS_nonSynon	SSUBM407_0005
4152	CDS_synon	SSUBM407_0005
4153	CDS_nonSynon	SSUBM407_0005
4155	CDS_nonSynon	SSUBM407_0005
4171	CDS_nonSynon	SSUBM407_0005
4172	CDS_nonSynon	SSUBM407_0005
4173	CDS_nonSynon	SSUBM407_0005
4177	CDS_nonSynon	SSUBM407_0005
4179	CDS_nonSynon	SSUBM407_0005
4180	CDS_nonSynon	SSUBM407_0005
4181	CDS_nonSynon	SSUBM407_0005
4184	CDS_nonSynon	SSUBM407_0005
4191	CDS_nonSynon	SSUBM407_0005
4192	CDS_nonSynon	SSUBM407_0005
4195	CDS_nonSynon	SSUBM407_0005
4196	CDS_nonSynon	SSUBM407_0005
4199	CDS_nonSynon	SSUBM407_0005
4201	CDS_nonSynon	SSUBM407_0005
4344	inter-gene-3-5	SSUBM407_0005||SSUBM407_0006||
4345	inter-gene-3-5	SSUBM407_0005||SSUBM407_0006||
4352	inter-gene-3-5	SSUBM407_0005||SSUBM407_0006||
4359	inter-gene-3-5	SSUBM407_0005||SSUBM407_0006||
4362	inter-gene-3-5	SSUBM407_0005||SSUBM407_0006||
4363	inter-gene-3-5	SSUBM407_0005||SSUBM407_0006||
4381	inter-gene-3-5	SSUBM407_0005||SSUBM407_0006||
4392	inter-gene-3-5	SSUBM407_0005||SSUBM407_0006||
4393	inter-gene-3-5	SSUBM407_0005||SSUBM407_0006||
4400	CDS_nonSynon	SSUBM407_0006
4414	CDS_synon	SSUBM407_0006
4417	CDS_synon	SSUBM407_0006
4420	CDS_synon	SSUBM407_0006
4426	CDS_synon	SSUBM407_0006
4429	CDS_synon	SSUBM407_0006
4435	CDS_synon	SSUBM407_0006
4438	CDS_synon	SSUBM407_0006
4444	CDS_synon	SSUBM407_0006
4447	CDS_synon	SSUBM407_0006
4448	CDS_synon	SSUBM407_0006
4456	CDS_synon	SSUBM407_0006
4459	CDS_synon	SSUBM407_0006
4465	CDS_synon	SSUBM407_0006
4468	CDS_synon	SSUBM407_0006
4475	CDS_nonSynon	SSUBM407_0006
4477	CDS_nonSynon	SSUBM407_0006
4480	CDS_synon	SSUBM407_0006
4481	CDS_nonSynon	SSUBM407_0006
4483	CDS_nonSynon	SSUBM407_0006
4486	CDS_synon	SSUBM407_0006
4489	CDS_synon	SSUBM407_0006
4492	CDS_synon	SSUBM407_0006
4495	CDS_synon	SSUBM407_0006
4498	CDS_synon	SSUBM407_0006
4501	CDS_synon	SSUBM407_0006
4504	CDS_synon	SSUBM407_0006
4507	CDS_synon	SSUBM407_0006
4513	CDS_synon	SSUBM407_0006
4516	CDS_synon	SSUBM407_0006
4519	CDS_synon	SSUBM407_0006
4522	CDS_synon	SSUBM407_0006
4528	CDS_synon	SSUBM407_0006
4531	CDS_synon	SSUBM407_0006
4534	CDS_synon	SSUBM407_0006
4537	CDS_synon	SSUBM407_0006
4546	CDS_synon	SSUBM407_0006
4547	CDS_synon	SSUBM407_0006
4549	CDS_synon	SSUBM407_0006
4550	CDS_nonSynon	SSUBM407_0006
4551	CDS_nonSynon	SSUBM407_0006
4552	CDS_nonSynon	SSUBM407_0006
4555	CDS_synon	SSUBM407_0006
4558	CDS_synon	SSUBM407_0006
4561	CDS_synon	SSUBM407_0006
4564	CDS_synon	SSUBM407_0006
4565	CDS_nonSynon	SSUBM407_0006
4567	CDS_nonSynon	SSUBM407_0006
4570	CDS_synon	SSUBM407_0006
4572	CDS_nonSynon	SSUBM407_0006
4573	CDS_nonSynon	SSUBM407_0006
4576	CDS_synon	SSUBM407_0006
4579	CDS_synon	SSUBM407_0006
4582	CDS_synon	SSUBM407_0006
4585	CDS_synon	SSUBM407_0006
4588	CDS_synon	SSUBM407_0006
4591	CDS_synon	SSUBM407_0006
4594	CDS_synon	SSUBM407_0006
4597	CDS_synon	SSUBM407_0006
4600	CDS_synon	SSUBM407_0006
4609	CDS_synon	SSUBM407_0006
4612	CDS_synon	SSUBM407_0006
4615	CDS_synon	SSUBM407_0006
4618	CDS_synon	SSUBM407_0006
4621	CDS_synon	SSUBM407_0006
4624	CDS_synon	SSUBM407_0006
4627	CDS_synon	SSUBM407_0006
4636	CDS_synon	SSUBM407_0006
4639	CDS_synon	SSUBM407_0006
4645	CDS_synon	SSUBM407_0006
4648	CDS_synon	SSUBM407_0006
4651	CDS_synon	SSUBM407_0006
4652	CDS_nonSynon	SSUBM407_0006
4654	CDS_nonSynon	SSUBM407_0006
4660	CDS_synon	SSUBM407_0006
4666	CDS_synon	SSUBM407_0006
4672	CDS_synon	SSUBM407_0006
4675	CDS_synon	SSUBM407_0006
4678	CDS_synon	SSUBM407_0006
4681	CDS_synon	SSUBM407_0006
4684	CDS_synon	SSUBM407_0006
4687	CDS_synon	SSUBM407_0006
4690	CDS_synon	SSUBM407_0006
4693	CDS_synon	SSUBM407_0006
4696	CDS_synon	SSUBM407_0006
4699	CDS_synon	SSUBM407_0006
4702	CDS_synon	SSUBM407_0006
4705	CDS_synon	SSUBM407_0006
4708	CDS_synon	SSUBM407_0006
4714	CDS_synon	SSUBM407_0006
4720	CDS_synon	SSUBM407_0006
4732	CDS_synon	SSUBM407_0006
4738	CDS_synon	SSUBM407_0006
4741	CDS_synon	SSUBM407_0006
4744	CDS_synon	SSUBM407_0006
4747	CDS_synon	SSUBM407_0006
4750	CDS_synon	SSUBM407_0006
4753	CDS_nonSynon	SSUBM407_0006
4756	CDS_synon	SSUBM407_0006
4759	CDS_synon	SSUBM407_0006
4762	CDS_synon	SSUBM407_0006
4765	CDS_synon	SSUBM407_0006
4768	CDS_synon	SSUBM407_0006
4771	CDS_synon	SSUBM407_0006
4772	CDS_nonSynon	SSUBM407_0006
4774	CDS_nonSynon	SSUBM407_0006
4777	CDS_synon	SSUBM407_0006
4780	CDS_synon	SSUBM407_0006
4783	CDS_synon	SSUBM407_0006
4786	CDS_synon	SSUBM407_0006
4789	CDS_synon	SSUBM407_0006
4795	CDS_synon	SSUBM407_0006
4796	CDS_synon	SSUBM407_0006
4798	CDS_synon	SSUBM407_0006
4811	CDS_nonSynon	SSUBM407_0006
4813	CDS_nonSynon	SSUBM407_0006
4816	CDS_synon	SSUBM407_0006
4817	CDS_synon	SSUBM407_0006
4819	CDS_synon	SSUBM407_0006
4825	CDS_synon	SSUBM407_0006
4828	CDS_synon	SSUBM407_0006
4831	CDS_synon	SSUBM407_0006
4834	CDS_synon	SSUBM407_0006
4837	CDS_synon	SSUBM407_0006
4843	CDS_synon	SSUBM407_0006
4849	CDS_synon	SSUBM407_0006
4852	CDS_synon	SSUBM407_0006
4855	CDS_synon	SSUBM407_0006
4860	CDS_nonSynon	SSUBM407_0006
4861	CDS_nonSynon	SSUBM407_0006
4864	CDS_synon	SSUBM407_0006
4867	CDS_synon	SSUBM407_0006
4870	CDS_synon	SSUBM407_0006
4876	CDS_synon	SSUBM407_0006
4879	CDS_synon	SSUBM407_0006
4882	CDS_synon	SSUBM407_0006
4886	CDS_nonSynon	SSUBM407_0006
4888	CDS_nonSynon	SSUBM407_0006
4897	CDS_synon	SSUBM407_0006
4898	CDS_nonSynon	SSUBM407_0006
4899	CDS_nonSynon	SSUBM407_0006
4900	CDS_nonSynon	SSUBM407_0006
4903	CDS_synon	SSUBM407_0006
4906	CDS_synon	SSUBM407_0006
4909	CDS_synon	SSUBM407_0006
4915	CDS_synon	SSUBM407_0006
4918	CDS_synon	SSUBM407_0006
4920	CDS_nonSynon	SSUBM407_0006
4921	CDS_nonSynon	SSUBM407_0006
4924	CDS_synon	SSUBM407_0006
4925	CDS_synon	SSUBM407_0006
4927	CDS_synon	SSUBM407_0006
4930	CDS_synon	SSUBM407_0006
4932	CDS_nonSynon	SSUBM407_0006
4933	CDS_nonSynon	SSUBM407_0006
4936	CDS_synon	SSUBM407_0006
4942	CDS_synon	SSUBM407_0006
4945	CDS_synon	SSUBM407_0006
4948	CDS_synon	SSUBM407_0006
4951	CDS_synon	SSUBM407_0006
4954	CDS_synon	SSUBM407_0006
4955	CDS_nonSynon	SSUBM407_0006
4956	CDS_nonSynon	SSUBM407_0006
4957	CDS_nonSynon	SSUBM407_0006
4960	CDS_synon	SSUBM407_0006
4963	CDS_synon	SSUBM407_0006
4966	CDS_synon	SSUBM407_0006
4972	CDS_synon	SSUBM407_0006
4975	CDS_synon	SSUBM407_0006
4978	CDS_synon	SSUBM407_0006
4981	CDS_synon	SSUBM407_0006
4984	CDS_synon	SSUBM407_0006
4987	CDS_synon	SSUBM407_0006
4990	CDS_synon	SSUBM407_0006
4991	CDS_nonSynon	SSUBM407_0006
4993	CDS_nonSynon	SSUBM407_0006
4996	CDS_synon	SSUBM407_0006
4999	CDS_synon	SSUBM407_0006
5000	CDS_synon	SSUBM407_0006
5005	CDS_synon	SSUBM407_0006
5008	CDS_synon	SSUBM407_0006
5011	CDS_synon	SSUBM407_0006
5014	CDS_synon	SSUBM407_0006
5017	CDS_synon	SSUBM407_0006
5020	CDS_synon	SSUBM407_0006
5023	CDS_synon	SSUBM407_0006
5026	CDS_synon	SSUBM407_0006
5029	CDS_synon	SSUBM407_0006
5032	CDS_synon	SSUBM407_0006
5035	CDS_synon	SSUBM407_0006
5041	CDS_synon	SSUBM407_0006
5044	CDS_synon	SSUBM407_0006
5045	CDS_nonSynon	SSUBM407_0006
5050	CDS_synon	SSUBM407_0006
5053	CDS_synon	SSUBM407_0006
5054	CDS_nonSynon	SSUBM407_0006
5056	CDS_nonSynon	SSUBM407_0006
5057	CDS_nonSynon	SSUBM407_0006
5059	CDS_nonSynon	SSUBM407_0006
5062	CDS_nonSynon	SSUBM407_0006
5063	CDS_nonSynon	SSUBM407_0006
5064	CDS_nonSynon	SSUBM407_0006
5065	CDS_nonSynon	SSUBM407_0006
5069	CDS_nonSynon	SSUBM407_0006
5070	CDS_nonSynon	SSUBM407_0006
5071	CDS_nonSynon	SSUBM407_0006
5074	CDS_synon	SSUBM407_0006
5075	CDS_nonSynon	SSUBM407_0006
5077	CDS_nonSynon	SSUBM407_0006
5080	CDS_synon	SSUBM407_0006
5081	CDS_nonSynon	SSUBM407_0006
5086	CDS_synon	SSUBM407_0006
5089	CDS_synon	SSUBM407_0006
5092	CDS_synon	SSUBM407_0006
5095	CDS_synon	SSUBM407_0006
5098	CDS_synon	SSUBM407_0006
5101	CDS_synon	SSUBM407_0006
5104	CDS_synon	SSUBM407_0006
5111	CDS_nonSynon	SSUBM407_0006
5119	CDS_synon	SSUBM407_0006
5122	CDS_synon	SSUBM407_0006
5125	CDS_synon	SSUBM407_0006
5128	CDS_synon	SSUBM407_0006
5131	CDS_synon	SSUBM407_0006
5134	CDS_synon	SSUBM407_0006
5140	CDS_synon	SSUBM407_0006
5143	CDS_synon	SSUBM407_0006
5146	CDS_synon	SSUBM407_0006
5152	CDS_synon	SSUBM407_0006
5155	CDS_synon	SSUBM407_0006
5158	CDS_synon	SSUBM407_0006
5159	CDS_synon	SSUBM407_0006
5161	CDS_synon	SSUBM407_0006
5164	CDS_synon	SSUBM407_0006
5167	CDS_synon	SSUBM407_0006
5170	CDS_synon	SSUBM407_0006
5173	CDS_synon	SSUBM407_0006
5176	CDS_synon	SSUBM407_0006
5178	CDS_nonSynon	SSUBM407_0006
5179	CDS_nonSynon	SSUBM407_0006
5182	CDS_synon	SSUBM407_0006
5185	CDS_synon	SSUBM407_0006
5188	CDS_synon	SSUBM407_0006
5191	CDS_synon	SSUBM407_0006
5193	CDS_nonSynon	SSUBM407_0006
5194	CDS_nonSynon	SSUBM407_0006
5195	CDS_nonSynon	SSUBM407_0006
5197	CDS_nonSynon	SSUBM407_0006
5200	CDS_synon	SSUBM407_0006
5201	CDS_synon	SSUBM407_0006
5203	CDS_synon	SSUBM407_0006
5204	CDS_nonSynon	SSUBM407_0006
5205	CDS_nonSynon	SSUBM407_0006
5206	CDS_nonSynon	SSUBM407_0006
5209	CDS_synon	SSUBM407_0006
5215	CDS_synon	SSUBM407_0006
5218	CDS_synon	SSUBM407_0006
5221	CDS_synon	SSUBM407_0006
5224	CDS_synon	SSUBM407_0006
5225	CDS_synon	SSUBM407_0006
5227	CDS_synon	SSUBM407_0006
5230	CDS_synon	SSUBM407_0006
5232	CDS_nonSynon	SSUBM407_0006
5235	CDS_nonSynon	SSUBM407_0006
5239	CDS_synon	SSUBM407_0006
5242	CDS_synon	SSUBM407_0006
5245	CDS_synon	SSUBM407_0006
5248	CDS_synon	SSUBM407_0006
5254	CDS_synon	SSUBM407_0006
5255	CDS_nonSynon	SSUBM407_0006
5257	CDS_nonSynon	SSUBM407_0006
5260	CDS_synon	SSUBM407_0006
5263	CDS_synon	SSUBM407_0006
5272	CDS_synon	SSUBM407_0006
5278	CDS_synon	SSUBM407_0006
5279	CDS_nonSynon	SSUBM407_0006
5281	CDS_nonSynon	SSUBM407_0006
5284	CDS_synon	SSUBM407_0006
5287	CDS_synon	SSUBM407_0006
5290	CDS_synon	SSUBM407_0006
5296	CDS_synon	SSUBM407_0006
5301	CDS_nonSynon	SSUBM407_0006
5302	CDS_nonSynon	SSUBM407_0006
5305	CDS_synon	SSUBM407_0006
5308	CDS_synon	SSUBM407_0006
5311	CDS_synon	SSUBM407_0006
5312	CDS_nonSynon	SSUBM407_0006
5314	CDS_nonSynon	SSUBM407_0006
5316	CDS_nonSynon	SSUBM407_0006
5317	CDS_nonSynon	SSUBM407_0006
5320	CDS_synon	SSUBM407_0006
5323	CDS_synon	SSUBM407_0006
5329	CDS_synon	SSUBM407_0006
5330	CDS_nonSynon	SSUBM407_0006
5331	CDS_nonSynon	SSUBM407_0006
5332	CDS_nonSynon	SSUBM407_0006
5335	CDS_synon	SSUBM407_0006
5338	CDS_synon	SSUBM407_0006
5341	CDS_synon	SSUBM407_0006
5344	CDS_synon	SSUBM407_0006
5347	CDS_synon	SSUBM407_0006
5353	CDS_synon	SSUBM407_0006
5356	CDS_synon	SSUBM407_0006
5359	CDS_synon	SSUBM407_0006
5365	CDS_synon	SSUBM407_0006
5371	CDS_synon	SSUBM407_0006
5372	CDS_synon	SSUBM407_0006
5374	CDS_synon	SSUBM407_0006
5376	CDS_nonSynon	SSUBM407_0006
5377	CDS_nonSynon	SSUBM407_0006
5380	CDS_synon	SSUBM407_0006
5383	CDS_synon	SSUBM407_0006
5389	CDS_synon	SSUBM407_0006
5392	CDS_synon	SSUBM407_0006
5393	CDS_nonSynon	SSUBM407_0006
5395	CDS_nonSynon	SSUBM407_0006
5401	CDS_synon	SSUBM407_0006
5404	CDS_nonSynon	SSUBM407_0006
5405	CDS_nonSynon	SSUBM407_0006
5406	CDS_nonSynon	SSUBM407_0006
5407	CDS_nonSynon	SSUBM407_0006
5410	CDS_synon	SSUBM407_0006
5413	CDS_synon	SSUBM407_0006
5414	CDS_synon	SSUBM407_0006
5415	CDS_synon	SSUBM407_0006
5416	CDS_synon	SSUBM407_0006
5419	CDS_synon	SSUBM407_0006
5422	CDS_synon	SSUBM407_0006
5425	CDS_synon	SSUBM407_0006
5428	CDS_synon	SSUBM407_0006
5431	CDS_synon	SSUBM407_0006
5434	CDS_synon	SSUBM407_0006
5437	CDS_synon	SSUBM407_0006
5440	CDS_synon	SSUBM407_0006
5443	CDS_synon	SSUBM407_0006
5446	CDS_synon	SSUBM407_0006
5449	CDS_synon	SSUBM407_0006
5452	CDS_synon	SSUBM407_0006
5458	CDS_synon	SSUBM407_0006
5464	CDS_synon	SSUBM407_0006
5467	CDS_synon	SSUBM407_0006
5470	CDS_synon	SSUBM407_0006
5476	CDS_synon	SSUBM407_0006
5479	CDS_synon	SSUBM407_0006
5482	CDS_synon	SSUBM407_0006
5485	CDS_synon	SSUBM407_0006
5488	CDS_synon	SSUBM407_0006
5494	CDS_synon	SSUBM407_0006
5500	CDS_synon	SSUBM407_0006
5503	CDS_synon	SSUBM407_0006
5669	inter-gene-3-5	SSUBM407_0006||SSUBM407_0007||
5681	CDS_synon	SSUBM407_0007
5684	CDS_synon	SSUBM407_0007
5687	CDS_synon	SSUBM407_0007
5690	CDS_synon	SSUBM407_0007
5691	CDS_synon	SSUBM407_0007
5693	CDS_synon	SSUBM407_0007
5696	CDS_synon	SSUBM407_0007
5701	CDS_nonSynon	SSUBM407_0007
5702	CDS_nonSynon	SSUBM407_0007
5705	CDS_synon	SSUBM407_0007
5708	CDS_synon	SSUBM407_0007
5709	CDS_nonSynon	SSUBM407_0007
5710	CDS_nonSynon	SSUBM407_0007
5711	CDS_nonSynon	SSUBM407_0007
5723	CDS_synon	SSUBM407_0007
5726	CDS_synon	SSUBM407_0007
5729	CDS_synon	SSUBM407_0007
5732	CDS_synon	SSUBM407_0007
5735	CDS_synon	SSUBM407_0007
5738	CDS_synon	SSUBM407_0007
5745	CDS_nonSynon	SSUBM407_0007
5747	CDS_nonSynon	SSUBM407_0007
5748	CDS_nonSynon	SSUBM407_0007
5750	CDS_nonSynon	SSUBM407_0007
5756	CDS_synon	SSUBM407_0007
5757	CDS_nonSynon	SSUBM407_0007
5762	CDS_synon	SSUBM407_0007
5765	CDS_synon	SSUBM407_0007
5766	CDS_nonSynon	SSUBM407_0007
5768	CDS_nonSynon	SSUBM407_0007
5777	CDS_synon	SSUBM407_0007
5779	CDS_nonSynon	SSUBM407_0007
5780	CDS_nonSynon	SSUBM407_0007
5785	CDS_nonSynon	SSUBM407_0007
5786	CDS_nonSynon	SSUBM407_0007
5789	CDS_synon	SSUBM407_0007
5792	CDS_synon	SSUBM407_0007
5795	CDS_synon	SSUBM407_0007
5801	CDS_synon	SSUBM407_0007
5804	CDS_synon	SSUBM407_0007
5807	CDS_synon	SSUBM407_0007
5810	CDS_synon	SSUBM407_0007
5815	CDS_nonSynon	SSUBM407_0007
5816	CDS_nonSynon	SSUBM407_0007
5819	CDS_synon	SSUBM407_0007
5822	CDS_synon	SSUBM407_0007
5825	CDS_synon	SSUBM407_0007
5831	CDS_synon	SSUBM407_0007
5834	CDS_synon	SSUBM407_0007
5837	CDS_synon	SSUBM407_0007
5841	CDS_nonSynon	SSUBM407_0007
5843	CDS_nonSynon	SSUBM407_0007
5845	CDS_nonSynon	SSUBM407_0007
5852	CDS_synon	SSUBM407_0007
5855	CDS_synon	SSUBM407_0007
5860	CDS_nonSynon	SSUBM407_0007
5861	CDS_nonSynon	SSUBM407_0007
5864	CDS_synon	SSUBM407_0007
5867	CDS_synon	SSUBM407_0007
5873	CDS_synon	SSUBM407_0007
5876	CDS_synon	SSUBM407_0007
5879	CDS_synon	SSUBM407_0007
5882	CDS_synon	SSUBM407_0007
5883	CDS_nonSynon	SSUBM407_0007
5885	CDS_nonSynon	SSUBM407_0007
5888	CDS_synon	SSUBM407_0007
5889	CDS_nonSynon	SSUBM407_0007
5891	CDS_nonSynon	SSUBM407_0007
5896	CDS_nonSynon	SSUBM407_0007
5897	CDS_nonSynon	SSUBM407_0007
5898	CDS_synon	SSUBM407_0007
5900	CDS_synon	SSUBM407_0007
5904	CDS_nonSynon	SSUBM407_0007
5906	CDS_nonSynon	SSUBM407_0007
5909	CDS_synon	SSUBM407_0007
5914	CDS_nonSynon	SSUBM407_0007
5915	CDS_nonSynon	SSUBM407_0007
5916	CDS_synon	SSUBM407_0007
5918	CDS_synon	SSUBM407_0007
5919	CDS_nonSynon	SSUBM407_0007
5921	CDS_nonSynon	SSUBM407_0007
5923	CDS_nonSynon	SSUBM407_0007
5924	CDS_nonSynon	SSUBM407_0007
5926	CDS_nonSynon	SSUBM407_0007
5927	CDS_nonSynon	SSUBM407_0007
5933	CDS_synon	SSUBM407_0007
5934	CDS_synon	SSUBM407_0007
5936	CDS_synon	SSUBM407_0007
5939	CDS_synon	SSUBM407_0007
5942	CDS_synon	SSUBM407_0007
5945	CDS_synon	SSUBM407_0007
5948	CDS_synon	SSUBM407_0007
5951	CDS_synon	SSUBM407_0007
5954	CDS_synon	SSUBM407_0007
5957	CDS_synon	SSUBM407_0007
5962	CDS_nonSynon	SSUBM407_0007
5963	CDS_nonSynon	SSUBM407_0007
5966	CDS_synon	SSUBM407_0007
5969	CDS_synon	SSUBM407_0007
5972	CDS_synon	SSUBM407_0007
5975	CDS_synon	SSUBM407_0007
5981	CDS_synon	SSUBM407_0007
5984	CDS_synon	SSUBM407_0007
5990	CDS_synon	SSUBM407_0007
5993	CDS_synon	SSUBM407_0007
5996	CDS_synon	SSUBM407_0007
5999	CDS_synon	SSUBM407_0007
6002	CDS_synon	SSUBM407_0007
6005	CDS_synon	SSUBM407_0007
6008	CDS_synon	SSUBM407_0007
6011	CDS_synon	SSUBM407_0007
6014	CDS_synon	SSUBM407_0007
6017	CDS_synon	SSUBM407_0007
6020	CDS_synon	SSUBM407_0007
6023	CDS_synon	SSUBM407_0007
6026	CDS_synon	SSUBM407_0007
6027	CDS_nonSynon	SSUBM407_0007
6029	CDS_nonSynon	SSUBM407_0007
6031	CDS_nonSynon	SSUBM407_0007
6032	CDS_nonSynon	SSUBM407_0007
6033	CDS_nonSynon	SSUBM407_0007
6035	CDS_nonSynon	SSUBM407_0007
6041	CDS_synon	SSUBM407_0007
6044	CDS_synon	SSUBM407_0007
6047	CDS_synon	SSUBM407_0007
6053	CDS_synon	SSUBM407_0007
6056	CDS_synon	SSUBM407_0007
6059	CDS_synon	SSUBM407_0007
6062	CDS_synon	SSUBM407_0007
6065	CDS_synon	SSUBM407_0007
6068	CDS_synon	SSUBM407_0007
6071	CDS_synon	SSUBM407_0007
6074	CDS_synon	SSUBM407_0007
6077	CDS_synon	SSUBM407_0007
6078	CDS_nonSynon	SSUBM407_0007
6080	CDS_nonSynon	SSUBM407_0007
6083	CDS_synon	SSUBM407_0007
6086	CDS_synon	SSUBM407_0007
6089	CDS_synon	SSUBM407_0007
6092	CDS_synon	SSUBM407_0007
6094	CDS_nonSynon	SSUBM407_0007
6097	CDS_nonSynon	SSUBM407_0007
6098	CDS_nonSynon	SSUBM407_0007
6104	CDS_synon	SSUBM407_0007
6105	CDS_nonSynon	SSUBM407_0007
6106	CDS_nonSynon	SSUBM407_0007
6107	CDS_nonSynon	SSUBM407_0007
6108	CDS_nonSynon	SSUBM407_0007
6110	CDS_nonSynon	SSUBM407_0007
6113	CDS_synon	SSUBM407_0007
6114	CDS_synon	SSUBM407_0007
6116	CDS_synon	SSUBM407_0007
6119	CDS_synon	SSUBM407_0007
6121	CDS_nonSynon	SSUBM407_0007
6122	CDS_nonSynon	SSUBM407_0007
6128	CDS_synon	SSUBM407_0007
6129	CDS_nonSynon	SSUBM407_0007
6130	CDS_nonSynon	SSUBM407_0007
6131	CDS_nonSynon	SSUBM407_0007
6134	CDS_synon	SSUBM407_0007
6137	CDS_synon	SSUBM407_0007
6140	CDS_synon	SSUBM407_0007
6143	CDS_synon	SSUBM407_0007
6146	CDS_synon	SSUBM407_0007
6149	CDS_synon	SSUBM407_0007
6152	CDS_synon	SSUBM407_0007
6153	CDS_synon	SSUBM407_0007
6155	CDS_synon	SSUBM407_0007
6158	CDS_synon	SSUBM407_0007
6159	CDS_nonSynon	SSUBM407_0007
6161	CDS_nonSynon	SSUBM407_0007
6164	CDS_synon	SSUBM407_0007
6167	CDS_synon	SSUBM407_0007
6175	CDS_nonSynon	SSUBM407_0007
6176	CDS_nonSynon	SSUBM407_0007
6180	CDS_nonSynon	SSUBM407_0007
6182	CDS_nonSynon	SSUBM407_0007
6185	CDS_synon	SSUBM407_0007
6186	CDS_nonSynon	SSUBM407_0007
6188	CDS_nonSynon	SSUBM407_0007
6192	CDS_synon	SSUBM407_0007
6194	CDS_synon	SSUBM407_0007
6195	CDS_nonSynon	SSUBM407_0007
6196	CDS_nonSynon	SSUBM407_0007
6200	CDS_synon	SSUBM407_0007
6201	CDS_nonSynon	SSUBM407_0007
6203	CDS_nonSynon	SSUBM407_0007
6206	CDS_synon	SSUBM407_0007
6212	CDS_nonSynon	SSUBM407_0007
6215	CDS_nonSynon	SSUBM407_0007
6216	CDS_nonSynon	SSUBM407_0007
6218	CDS_nonSynon	SSUBM407_0007
6233	CDS_synon	SSUBM407_0007
6236	CDS_synon	SSUBM407_0007
6237	CDS_nonSynon	SSUBM407_0007
6248	CDS_synon	SSUBM407_0008
6250	CDS_synon	SSUBM407_0008
6254	CDS_nonSynon	SSUBM407_0008
6255	CDS_nonSynon	SSUBM407_0008
6256	CDS_nonSynon	SSUBM407_0008
6262	CDS_synon	SSUBM407_0008
6265	CDS_synon	SSUBM407_0008
6268	CDS_synon	SSUBM407_0008
6273	CDS_nonSynon	SSUBM407_0008
6274	CDS_nonSynon	SSUBM407_0008
6277	CDS_synon	SSUBM407_0008
6280	CDS_synon	SSUBM407_0008
6283	CDS_synon	SSUBM407_0008
6289	CDS_synon	SSUBM407_0008
6290	CDS_nonSynon	SSUBM407_0008
6291	CDS_nonSynon	SSUBM407_0008
6292	CDS_nonSynon	SSUBM407_0008
6295	CDS_synon	SSUBM407_0008
6298	CDS_synon	SSUBM407_0008
6299	CDS_nonSynon	SSUBM407_0008
6301	CDS_nonSynon	SSUBM407_0008
6302	CDS_nonSynon	SSUBM407_0008
6304	CDS_nonSynon	SSUBM407_0008
6306	CDS_nonSynon	SSUBM407_0008
6308	CDS_nonSynon	SSUBM407_0008
6310	CDS_nonSynon	SSUBM407_0008
6311	CDS_nonSynon	SSUBM407_0008
6313	CDS_nonSynon	SSUBM407_0008
6316	CDS_synon	SSUBM407_0008
6317	CDS_synon	SSUBM407_0008
6319	CDS_synon	SSUBM407_0008
6320	CDS_synon	SSUBM407_0008
6322	CDS_synon	SSUBM407_0008
6325	CDS_synon	SSUBM407_0008
6328	CDS_synon	SSUBM407_0008
6329	CDS_nonSynon	SSUBM407_0008
6331	CDS_nonSynon	SSUBM407_0008
6332	CDS_nonSynon	SSUBM407_0008
6334	CDS_nonSynon	SSUBM407_0008
6337	CDS_synon	SSUBM407_0008
6340	CDS_synon	SSUBM407_0008
6346	CDS_synon	SSUBM407_0008
6349	CDS_synon	SSUBM407_0008
6350	CDS_synon	SSUBM407_0008
6352	CDS_synon	SSUBM407_0008
6353	CDS_nonSynon	SSUBM407_0008
6355	CDS_nonSynon	SSUBM407_0008
6358	CDS_nonSynon	SSUBM407_0008
6360	CDS_nonSynon	SSUBM407_0008
6361	CDS_nonSynon	SSUBM407_0008
6362	CDS_nonSynon	SSUBM407_0008
6364	CDS_nonSynon	SSUBM407_0008
6367	CDS_synon	SSUBM407_0008
6374	CDS_nonSynon	SSUBM407_0008
6377	CDS_nonSynon	SSUBM407_0008
6379	CDS_nonSynon	SSUBM407_0008
6380	CDS_nonSynon	SSUBM407_0008
6382	CDS_nonSynon	SSUBM407_0008
6383	CDS_nonSynon	SSUBM407_0008
6385	CDS_nonSynon	SSUBM407_0008
6388	CDS_synon	SSUBM407_0008
6391	CDS_synon	SSUBM407_0008
6392	CDS_nonSynon	SSUBM407_0008
6394	CDS_nonSynon	SSUBM407_0008
6397	CDS_synon	SSUBM407_0008
6400	CDS_synon	SSUBM407_0008
6403	CDS_synon	SSUBM407_0008
6406	CDS_synon	SSUBM407_0008
6408	CDS_nonSynon	SSUBM407_0008
6412	CDS_synon	SSUBM407_0008
6418	CDS_nonSynon	SSUBM407_0008
6421	CDS_synon	SSUBM407_0008
6424	CDS_synon	SSUBM407_0008
6426	CDS_nonSynon	SSUBM407_0008
6427	CDS_nonSynon	SSUBM407_0008
6428	CDS_synon	SSUBM407_0008
6430	CDS_synon	SSUBM407_0008
6431	CDS_nonSynon	SSUBM407_0008
6432	CDS_nonSynon	SSUBM407_0008
6433	CDS_nonSynon	SSUBM407_0008
6434	CDS_nonSynon	SSUBM407_0008
6443	CDS_nonSynon	SSUBM407_0008
6444	CDS_nonSynon	SSUBM407_0008
6446	CDS_nonSynon	SSUBM407_0008
6447	CDS_nonSynon	SSUBM407_0008
6448	CDS_nonSynon	SSUBM407_0008
6449	CDS_nonSynon	SSUBM407_0008
6451	CDS_nonSynon	SSUBM407_0008
6452	CDS_nonSynon	SSUBM407_0008
6454	CDS_nonSynon	SSUBM407_0008
6457	CDS_synon	SSUBM407_0008
6458	CDS_nonSynon	SSUBM407_0008
6459	CDS_nonSynon	SSUBM407_0008
6460	CDS_nonSynon	SSUBM407_0008
6461	CDS_nonSynon	SSUBM407_0008
6464	CDS_nonSynon	SSUBM407_0008
6466	CDS_nonSynon	SSUBM407_0008
6467	CDS_nonSynon	SSUBM407_0008
6478	CDS_synon	SSUBM407_0008
6487	CDS_synon	SSUBM407_0008
6490	CDS_synon	SSUBM407_0008
6496	CDS_synon	SSUBM407_0008
6497	CDS_nonSynon	SSUBM407_0008
6502	CDS_synon	SSUBM407_0008
6505	CDS_synon	SSUBM407_0008
6509	CDS_nonSynon	SSUBM407_0008
6511	CDS_nonSynon	SSUBM407_0008
6514	CDS_synon	SSUBM407_0008
6517	CDS_synon	SSUBM407_0008
6520	CDS_synon	SSUBM407_0008
6523	CDS_synon	SSUBM407_0008
6529	CDS_synon	SSUBM407_0008
6530	CDS_nonSynon	SSUBM407_0008
6531	CDS_nonSynon	SSUBM407_0008
6532	CDS_nonSynon	SSUBM407_0008
6535	CDS_synon	SSUBM407_0008
6537	CDS_nonSynon	SSUBM407_0008
6541	CDS_synon	SSUBM407_0008
6545	CDS_nonSynon	SSUBM407_0008
6547	CDS_nonSynon	SSUBM407_0008
6550	CDS_synon	SSUBM407_0008
6551	CDS_synon	SSUBM407_0008
6553	CDS_synon	SSUBM407_0008
6555	CDS_nonSynon	SSUBM407_0008
6559	CDS_synon	SSUBM407_0008
6560	CDS_synon	SSUBM407_0008
6564	CDS_nonSynon	SSUBM407_0008
6565	CDS_nonSynon	SSUBM407_0008
6566	CDS_nonSynon	SSUBM407_0008
6568	CDS_nonSynon	SSUBM407_0008
6569	CDS_nonSynon	SSUBM407_0008
6574	CDS_nonSynon	SSUBM407_0008
6575	CDS_nonSynon	SSUBM407_0008
6576	CDS_nonSynon	SSUBM407_0008
6580	CDS_synon	SSUBM407_0008
6584	CDS_nonSynon	SSUBM407_0008
6586	CDS_nonSynon	SSUBM407_0008
6587	CDS_synon	SSUBM407_0008
6589	CDS_synon	SSUBM407_0008
6592	CDS_synon	SSUBM407_0008
6594	CDS_nonSynon	SSUBM407_0008
6595	CDS_nonSynon	SSUBM407_0008
6598	CDS_synon	SSUBM407_0008
6599	CDS_nonSynon	SSUBM407_0008
6601	CDS_nonSynon	SSUBM407_0008
6603	CDS_nonSynon	SSUBM407_0008
6604	CDS_nonSynon	SSUBM407_0008
6607	CDS_synon	SSUBM407_0008
6611	CDS_synon	SSUBM407_0008
6614	CDS_nonSynon	SSUBM407_0008
6615	CDS_nonSynon	SSUBM407_0008
6616	CDS_nonSynon	SSUBM407_0008
6617	CDS_synon	SSUBM407_0008
6619	CDS_synon	SSUBM407_0008
6622	CDS_synon	SSUBM407_0008
6625	CDS_synon	SSUBM407_0008
6627	CDS_nonSynon	SSUBM407_0008
6629	CDS_nonSynon	SSUBM407_0008
6631	CDS_nonSynon	SSUBM407_0008
6633	CDS_nonSynon	SSUBM407_0008
6634	CDS_nonSynon	SSUBM407_0008
6635	CDS_nonSynon	SSUBM407_0008
6636	CDS_nonSynon	SSUBM407_0008
6637	CDS_nonSynon	SSUBM407_0008
6639	CDS_nonSynon	SSUBM407_0008
6640	CDS_nonSynon	SSUBM407_0008
6644	CDS_nonSynon	SSUBM407_0008
6647	CDS_nonSynon	SSUBM407_0008
6649	CDS_nonSynon	SSUBM407_0008
6652	CDS_nonSynon	SSUBM407_0008
6655	CDS_synon	SSUBM407_0008
6656	CDS_nonSynon	SSUBM407_0008
6657	CDS_nonSynon	SSUBM407_0008
6658	CDS_nonSynon	SSUBM407_0008
6659	CDS_synon	SSUBM407_0008
6661	CDS_synon	SSUBM407_0008
6663	CDS_nonSynon	SSUBM407_0008
6664	CDS_nonSynon	SSUBM407_0008
6665	CDS_nonSynon	SSUBM407_0008
6667	CDS_nonSynon	SSUBM407_0008
6668	CDS_nonSynon	SSUBM407_0008
6671	CDS_nonSynon	SSUBM407_0008
6674	CDS_nonSynon	SSUBM407_0008
6677	CDS_nonSynon	SSUBM407_0008
6678	CDS_nonSynon	SSUBM407_0008
6679	CDS_nonSynon	SSUBM407_0008
6685	CDS_synon	SSUBM407_0008
6688	CDS_nonSynon	SSUBM407_0008
6690	CDS_nonSynon	SSUBM407_0008
6691	CDS_nonSynon	SSUBM407_0008
6692	CDS_nonSynon	SSUBM407_0008
6700	CDS_nonSynon	SSUBM407_0008
6703	CDS_synon	SSUBM407_0008
6704	CDS_nonSynon	SSUBM407_0008
6709	CDS_synon	SSUBM407_0008
6712	CDS_synon	SSUBM407_0008
6714	CDS_nonSynon	SSUBM407_0008
6715	CDS_nonSynon	SSUBM407_0008
6718	CDS_synon	SSUBM407_0008
6721	CDS_synon	SSUBM407_0008
6724	CDS_synon	SSUBM407_0008
6727	CDS_synon	SSUBM407_0008
6730	CDS_synon	SSUBM407_0008
6731	CDS_nonSynon	SSUBM407_0008
6733	CDS_nonSynon	SSUBM407_0008
6734	CDS_nonSynon	SSUBM407_0008
6736	CDS_nonSynon	SSUBM407_0008
6739	CDS_synon	SSUBM407_0008
6740	CDS_nonSynon	SSUBM407_0008
6741	CDS_nonSynon	SSUBM407_0008
6742	CDS_nonSynon	SSUBM407_0008
6745	CDS_synon	SSUBM407_0008
6748	CDS_synon	SSUBM407_0008
6749	CDS_nonSynon	SSUBM407_0008
6751	CDS_nonSynon	SSUBM407_0008
6754	CDS_synon	SSUBM407_0008
6757	CDS_synon	SSUBM407_0008
6760	CDS_synon	SSUBM407_0008
6761	CDS_nonSynon	SSUBM407_0008
6766	CDS_synon	SSUBM407_0008
6769	CDS_synon	SSUBM407_0008
6772	CDS_synon	SSUBM407_0008
6775	CDS_synon	SSUBM407_0008
6776	CDS_nonSynon	SSUBM407_0008
6782	CDS_nonSynon	SSUBM407_0008
6790	CDS_synon	SSUBM407_0008
6796	CDS_synon	SSUBM407_0008
6797	CDS_nonSynon	SSUBM407_0008
6799	CDS_nonSynon	SSUBM407_0008
6801	CDS_nonSynon	SSUBM407_0008
6802	CDS_nonSynon	SSUBM407_0008
6803	CDS_nonSynon	SSUBM407_0008
6804	CDS_nonSynon	SSUBM407_0008
6805	CDS_nonSynon	SSUBM407_0008
6808	CDS_synon	SSUBM407_0008
6809	CDS_nonSynon	SSUBM407_0008
6810	CDS_nonSynon	SSUBM407_0008
6811	CDS_nonSynon	SSUBM407_0008
6814	CDS_synon	SSUBM407_0008
6815	CDS_nonSynon	SSUBM407_0008
6817	CDS_nonSynon	SSUBM407_0008
6821	CDS_nonSynon	SSUBM407_0008
6823	CDS_nonSynon	SSUBM407_0008
6829	CDS_synon	SSUBM407_0008
6832	CDS_synon	SSUBM407_0008
6835	CDS_synon	SSUBM407_0008
6836	CDS_nonSynon	SSUBM407_0008
6844	CDS_synon	SSUBM407_0008
6845	CDS_nonSynon	SSUBM407_0008
6846	CDS_nonSynon	SSUBM407_0008
6847	CDS_nonSynon	SSUBM407_0008
6850	CDS_synon	SSUBM407_0008
6853	CDS_synon	SSUBM407_0008
6856	CDS_synon	SSUBM407_0008
6860	CDS_nonSynon	SSUBM407_0008
6862	CDS_nonSynon	SSUBM407_0008
6865	CDS_synon	SSUBM407_0008
6874	CDS_synon	SSUBM407_0008
6877	CDS_synon	SSUBM407_0008
6878	CDS_nonSynon	SSUBM407_0008
6879	CDS_nonSynon	SSUBM407_0008
6880	CDS_nonSynon	SSUBM407_0008
6883	CDS_synon	SSUBM407_0008
6887	CDS_synon	SSUBM407_0008
6889	CDS_synon	SSUBM407_0008
6890	CDS_nonSynon	SSUBM407_0008
6892	CDS_nonSynon	SSUBM407_0008
6893	CDS_nonSynon	SSUBM407_0008
6894	CDS_nonSynon	SSUBM407_0008
6895	CDS_nonSynon	SSUBM407_0008
6896	CDS_nonSynon	SSUBM407_0008
6898	CDS_nonSynon	SSUBM407_0008
6899	CDS_synon	SSUBM407_0008
6900	CDS_synon	SSUBM407_0008
6901	CDS_synon	SSUBM407_0008
6902	CDS_nonSynon	SSUBM407_0008
6904	CDS_nonSynon	SSUBM407_0008
6905	CDS_nonSynon	SSUBM407_0008
6907	CDS_nonSynon	SSUBM407_0008
6910	CDS_synon	SSUBM407_0008
6913	CDS_synon	SSUBM407_0008
6916	CDS_synon	SSUBM407_0008
6919	CDS_synon	SSUBM407_0008
6920	CDS_nonSynon	SSUBM407_0008
6922	CDS_nonSynon	SSUBM407_0008
6923	CDS_nonSynon	SSUBM407_0008
6928	CDS_synon	SSUBM407_0008
6929	CDS_nonSynon	SSUBM407_0008
6931	CDS_nonSynon	SSUBM407_0008
6932	CDS_nonSynon	SSUBM407_0008
6934	CDS_nonSynon	SSUBM407_0008
6935	CDS_nonSynon	SSUBM407_0008
6936	CDS_nonSynon	SSUBM407_0008
6937	CDS_nonSynon	SSUBM407_0008
6940	CDS_synon	SSUBM407_0008
6961	CDS_nonSynon	SSUBM407_0008
6964	CDS_synon	SSUBM407_0008
6965	CDS_nonSynon	SSUBM407_0008
6973	CDS_nonSynon	SSUBM407_0008
6979	CDS_nonSynon	SSUBM407_0008
6980	CDS_nonSynon	SSUBM407_0008
6982	CDS_nonSynon	SSUBM407_0008
6988	CDS_nonSynon	SSUBM407_0008
6989	CDS_nonSynon	SSUBM407_0008
6990	CDS_nonSynon	SSUBM407_0008
6993	CDS_nonSynon	SSUBM407_0008
6994	CDS_nonSynon	SSUBM407_0008
6996	CDS_nonSynon	SSUBM407_0008
6997	CDS_nonSynon	SSUBM407_0008
7000	CDS_synon	SSUBM407_0008
7001	CDS_nonSynon	SSUBM407_0008
7003	CDS_nonSynon	SSUBM407_0008
7005	CDS_nonSynon	SSUBM407_0008
7006	CDS_nonSynon	SSUBM407_0008
7009	CDS_synon	SSUBM407_0008
7010	CDS_synon	SSUBM407_0008
7015	CDS_synon	SSUBM407_0008
7019	CDS_nonSynon	SSUBM407_0008
7020	CDS_nonSynon	SSUBM407_0008
7021	CDS_nonSynon	SSUBM407_0008
7022	CDS_nonSynon	SSUBM407_0008
7024	CDS_nonSynon	SSUBM407_0008
7025	CDS_nonSynon	SSUBM407_0008
7026	CDS_nonSynon	SSUBM407_0008
7027	CDS_nonSynon	SSUBM407_0008
7030	CDS_synon	SSUBM407_0008
7036	CDS_synon	SSUBM407_0008
7037	CDS_nonSynon	SSUBM407_0008
7038	CDS_nonSynon	SSUBM407_0008
7039	CDS_nonSynon	SSUBM407_0008
7042	CDS_synon	SSUBM407_0008
7045	CDS_synon	SSUBM407_0008
7046	CDS_nonSynon	SSUBM407_0008
7048	CDS_nonSynon	SSUBM407_0008
7054	CDS_synon	SSUBM407_0008
7055	CDS_nonSynon	SSUBM407_0008
7057	CDS_nonSynon	SSUBM407_0008
7060	CDS_synon	SSUBM407_0008
7062	CDS_nonSynon	SSUBM407_0008
7063	CDS_nonSynon	SSUBM407_0008
7066	CDS_synon	SSUBM407_0008
7077	CDS_nonSynon	SSUBM407_0008
7079	CDS_nonSynon	SSUBM407_0008
7081	CDS_nonSynon	SSUBM407_0008
7088	CDS_nonSynon	SSUBM407_0008
7090	CDS_nonSynon	SSUBM407_0008
7091	CDS_nonSynon	SSUBM407_0008
7092	CDS_nonSynon	SSUBM407_0008
7093	CDS_nonSynon	SSUBM407_0008
7096	CDS_nonSynon	SSUBM407_0008
7099	CDS_synon	SSUBM407_0008
7100	CDS_synon	SSUBM407_0008
7102	CDS_synon	SSUBM407_0008
7103	CDS_synon	SSUBM407_0008
7105	CDS_synon	SSUBM407_0008
7108	CDS_synon	SSUBM407_0008
7110	CDS_nonSynon	SSUBM407_0008
7111	CDS_nonSynon	SSUBM407_0008
7114	CDS_synon	SSUBM407_0008
7117	CDS_synon	SSUBM407_0008
7120	CDS_synon	SSUBM407_0008
7121	CDS_nonSynon	SSUBM407_0008
7123	CDS_nonSynon	SSUBM407_0008
7124	CDS_nonSynon	SSUBM407_0008
7125	CDS_nonSynon	SSUBM407_0008
7126	CDS_nonSynon	SSUBM407_0008
7128	CDS_nonSynon	SSUBM407_0008
7129	CDS_nonSynon	SSUBM407_0008
7130	CDS_synon	SSUBM407_0008
7138	CDS_synon	SSUBM407_0008
7146	CDS_nonSynon	SSUBM407_0008
7147	CDS_nonSynon	SSUBM407_0008
7156	CDS_synon	SSUBM407_0008
7157	CDS_nonSynon	SSUBM407_0008
7159	CDS_nonSynon	SSUBM407_0008
7162	CDS_synon	SSUBM407_0008
7165	CDS_synon	SSUBM407_0008
7168	CDS_synon	SSUBM407_0008
7169	CDS_nonSynon	SSUBM407_0008
7171	CDS_nonSynon	SSUBM407_0008
7174	CDS_synon	SSUBM407_0008
7177	CDS_synon	SSUBM407_0008
7183	CDS_nonSynon	SSUBM407_0008
7186	CDS_synon	SSUBM407_0008
7187	CDS_nonSynon	SSUBM407_0008
7188	CDS_nonSynon	SSUBM407_0008
7189	CDS_nonSynon	SSUBM407_0008
7190	CDS_nonSynon	SSUBM407_0008
7192	CDS_nonSynon	SSUBM407_0008
7193	CDS_nonSynon	SSUBM407_0008
7195	CDS_nonSynon	SSUBM407_0008
7198	CDS_nonSynon	SSUBM407_0008
7216	CDS_synon	SSUBM407_0008
7219	CDS_nonSynon	SSUBM407_0008
7220	CDS_nonSynon	SSUBM407_0008
7221	CDS_nonSynon	SSUBM407_0008
7222	CDS_nonSynon	SSUBM407_0008
7226	CDS_nonSynon	SSUBM407_0008
7228	CDS_nonSynon	SSUBM407_0008
7229	CDS_nonSynon	SSUBM407_0008
7231	CDS_nonSynon	SSUBM407_0008
7233	CDS_nonSynon	SSUBM407_0008
7236	CDS_nonSynon	SSUBM407_0008
7238	CDS_synon	SSUBM407_0008
7240	CDS_synon	SSUBM407_0008
7241	CDS_nonSynon	SSUBM407_0008
7243	CDS_nonSynon	SSUBM407_0008
7250	CDS_nonSynon	SSUBM407_0008
7251	CDS_nonSynon	SSUBM407_0008
7252	CDS_nonSynon	SSUBM407_0008
7255	CDS_synon	SSUBM407_0008
7258	CDS_synon	SSUBM407_0008
7260	CDS_nonSynon	SSUBM407_0008
7261	CDS_nonSynon	SSUBM407_0008
7262	CDS_nonSynon	SSUBM407_0008
7264	CDS_nonSynon	SSUBM407_0008
7267	CDS_nonSynon	SSUBM407_0008
7270	CDS_synon	SSUBM407_0008
7279	CDS_synon	SSUBM407_0008
7285	CDS_synon	SSUBM407_0008
7287	CDS_nonSynon	SSUBM407_0008
7288	CDS_nonSynon	SSUBM407_0008
7290	CDS_nonSynon	SSUBM407_0008
7291	CDS_nonSynon	SSUBM407_0008
7297	CDS_synon	SSUBM407_0008
7300	CDS_synon	SSUBM407_0008
7312	CDS_synon	SSUBM407_0008
7315	CDS_synon	SSUBM407_0008
7318	CDS_synon	SSUBM407_0008
7321	CDS_synon	SSUBM407_0008
7325	CDS_nonSynon	SSUBM407_0008
7330	CDS_synon	SSUBM407_0008
7333	CDS_synon	SSUBM407_0008
7336	CDS_nonSynon	SSUBM407_0008
7338	CDS_nonSynon	SSUBM407_0008
7339	CDS_nonSynon	SSUBM407_0008
7340	CDS_nonSynon	SSUBM407_0008
7342	CDS_nonSynon	SSUBM407_0008
7343	CDS_nonSynon	SSUBM407_0008
7345	CDS_nonSynon	SSUBM407_0008
7351	CDS_synon	SSUBM407_0008
7353	CDS_nonSynon	SSUBM407_0008
7354	CDS_nonSynon	SSUBM407_0008
7357	CDS_synon	SSUBM407_0008
7358	CDS_nonSynon	SSUBM407_0008
7359	CDS_nonSynon	SSUBM407_0008
7360	CDS_nonSynon	SSUBM407_0008
7369	CDS_synon	SSUBM407_0008
7372	CDS_synon	SSUBM407_0008
7375	CDS_synon	SSUBM407_0008
7378	CDS_synon	SSUBM407_0008
7381	CDS_synon	SSUBM407_0008
7384	CDS_synon	SSUBM407_0008
7390	CDS_synon	SSUBM407_0008
7391	CDS_nonSynon	SSUBM407_0008
7393	CDS_nonSynon	SSUBM407_0008
7394	CDS_synon	SSUBM407_0008
7396	CDS_synon	SSUBM407_0008
7399	CDS_synon	SSUBM407_0008
7402	CDS_nonSynon	SSUBM407_0008
7406	CDS_synon	SSUBM407_0008
7408	CDS_synon	SSUBM407_0008
7409	CDS_nonSynon	SSUBM407_0008
7411	CDS_nonSynon	SSUBM407_0008
7414	CDS_synon	SSUBM407_0008
7418	CDS_nonSynon	SSUBM407_0008
7419	CDS_nonSynon	SSUBM407_0008
7420	CDS_nonSynon	SSUBM407_0008
7423	CDS_synon	SSUBM407_0008
7426	CDS_synon	SSUBM407_0008
7427	CDS_nonSynon	SSUBM407_0008
7429	CDS_nonSynon	SSUBM407_0008
7430	CDS_nonSynon	SSUBM407_0008
7435	CDS_synon	SSUBM407_0008
7436	CDS_nonSynon	SSUBM407_0008
7438	CDS_nonSynon	SSUBM407_0008
7439	CDS_nonSynon	SSUBM407_0008
7449	CDS_nonSynon	SSUBM407_0008
7450	CDS_nonSynon	SSUBM407_0008
7456	CDS_synon	SSUBM407_0008
7459	CDS_nonSynon	SSUBM407_0008
7460	CDS_nonSynon	SSUBM407_0008
7461	CDS_nonSynon	SSUBM407_0008
7462	CDS_nonSynon	SSUBM407_0008
7466	CDS_nonSynon	SSUBM407_0008
7471	CDS_synon	SSUBM407_0008
7477	CDS_synon	SSUBM407_0008
7480	CDS_synon	SSUBM407_0008
7484	CDS_nonSynon	SSUBM407_0008
7485	CDS_nonSynon	SSUBM407_0008
7492	CDS_synon	SSUBM407_0008
7499	CDS_nonSynon	SSUBM407_0008
7500	CDS_nonSynon	SSUBM407_0008
7501	CDS_nonSynon	SSUBM407_0008
7504	CDS_synon	SSUBM407_0008
7505	CDS_nonSynon	SSUBM407_0008
7507	CDS_nonSynon	SSUBM407_0008
7508	CDS_nonSynon	SSUBM407_0008
7510	CDS_nonSynon	SSUBM407_0008
7511	CDS_nonSynon	SSUBM407_0008
7512	CDS_nonSynon	SSUBM407_0008
7517	CDS_nonSynon	SSUBM407_0008
7518	CDS_nonSynon	SSUBM407_0008
7520	CDS_nonSynon	SSUBM407_0008
7521	CDS_nonSynon	SSUBM407_0008
7522	CDS_nonSynon	SSUBM407_0008
7523	CDS_nonSynon	SSUBM407_0008
7525	CDS_nonSynon	SSUBM407_0008
7531	CDS_synon	SSUBM407_0008
7534	CDS_synon	SSUBM407_0008
7535	CDS_nonSynon	SSUBM407_0008
7543	CDS_synon	SSUBM407_0008
7544	CDS_nonSynon	SSUBM407_0008
7546	CDS_nonSynon	SSUBM407_0008
7552	CDS_synon	SSUBM407_0008
7555	CDS_synon	SSUBM407_0008
7557	CDS_nonSynon	SSUBM407_0008
7558	CDS_nonSynon	SSUBM407_0008
7559	CDS_nonSynon	SSUBM407_0008
7560	CDS_nonSynon	SSUBM407_0008
7563	CDS_nonSynon	SSUBM407_0008
7564	CDS_nonSynon	SSUBM407_0008
7567	CDS_synon	SSUBM407_0008
7568	CDS_synon	SSUBM407_0008
7570	CDS_synon	SSUBM407_0008
7571	CDS_nonSynon	SSUBM407_0008
7572	CDS_nonSynon	SSUBM407_0008
7573	CDS_nonSynon	SSUBM407_0008
7574	CDS_nonSynon	SSUBM407_0008
7576	CDS_nonSynon	SSUBM407_0008
7579	CDS_synon	SSUBM407_0008
7586	CDS_synon	SSUBM407_0008
7591	CDS_nonSynon	SSUBM407_0008
7597	CDS_synon	SSUBM407_0008
7600	CDS_synon	SSUBM407_0008
7601	CDS_nonSynon	SSUBM407_0008
7603	CDS_nonSynon	SSUBM407_0008
7606	CDS_synon	SSUBM407_0008
7607	CDS_nonSynon	SSUBM407_0008
7609	CDS_nonSynon	SSUBM407_0008
7610	CDS_nonSynon	SSUBM407_0008
7612	CDS_nonSynon	SSUBM407_0008
7630	CDS_synon	SSUBM407_0008
7636	CDS_synon	SSUBM407_0008
7639	CDS_synon	SSUBM407_0008
7642	CDS_nonSynon	SSUBM407_0008
7644	CDS_nonSynon	SSUBM407_0008
7645	CDS_nonSynon	SSUBM407_0008
7647	CDS_nonSynon	SSUBM407_0008
7648	CDS_nonSynon	SSUBM407_0008
7652	CDS_nonSynon	SSUBM407_0008
7653	CDS_nonSynon	SSUBM407_0008
7654	CDS_nonSynon	SSUBM407_0008
7657	CDS_synon	SSUBM407_0008
7658	CDS_nonSynon	SSUBM407_0008
7659	CDS_nonSynon	SSUBM407_0008
7663	CDS_synon	SSUBM407_0008
7666	CDS_synon	SSUBM407_0008
7672	CDS_synon	SSUBM407_0008
7675	CDS_synon	SSUBM407_0008
7677	CDS_nonSynon	SSUBM407_0008
7678	CDS_nonSynon	SSUBM407_0008
7681	CDS_synon	SSUBM407_0008
7682	CDS_nonSynon	SSUBM407_0008
7684	CDS_nonSynon	SSUBM407_0008
7687	CDS_synon	SSUBM407_0008
7690	CDS_synon	SSUBM407_0008
7693	CDS_synon	SSUBM407_0008
7702	CDS_synon	SSUBM407_0008
7703	CDS_synon	SSUBM407_0008
7705	CDS_synon	SSUBM407_0008
7708	CDS_synon	SSUBM407_0008
7711	CDS_synon	SSUBM407_0008
7717	CDS_synon	SSUBM407_0008
7720	CDS_synon	SSUBM407_0008
7723	CDS_synon	SSUBM407_0008
7729	CDS_synon	SSUBM407_0008
7735	CDS_synon	SSUBM407_0008
7738	CDS_synon	SSUBM407_0008
7741	CDS_synon	SSUBM407_0008
7744	CDS_synon	SSUBM407_0008
7747	CDS_synon	SSUBM407_0008
7750	CDS_synon	SSUBM407_0008
7753	CDS_synon	SSUBM407_0008
7754	CDS_synon	SSUBM407_0008
7759	CDS_synon	SSUBM407_0008
7762	CDS_synon	SSUBM407_0008
7765	CDS_synon	SSUBM407_0008
7768	CDS_synon	SSUBM407_0008
7771	CDS_synon	SSUBM407_0008
7777	CDS_synon	SSUBM407_0008
7783	CDS_synon	SSUBM407_0008
7786	CDS_synon	SSUBM407_0008
7789	CDS_synon	SSUBM407_0008
[truncated: 234,862+ more rows]

## Sheet: TableS7
Table S7. The list of 209 strains of S. suis used for variant detection.
suis-05HAS68
suis-11538
suis-12814
suis-14A
suis-161_00P5
suis-2524
suis-42A
suis-4417
suis-5428
suis-6407
suis-6555
suis-88-5299A
suis-8830
suis-89-1591
suis-89-2479
suis-89-5259
suis-89-590
suis-9401240
suis-950136
suis-A7
suis-D12
suis-D9
suis-GD0008
suis-GD0015
suis-GD0027
suis-GD0050
suis-GD0070
suis-GD0073
suis-GD0090
suis-GD0108
suis-GD0112
suis-GZ1
suis-JS14
suis-NCTC10446
suis-NT77
suis-P17
suis-S735
suis-SC070731
suis-SC84
suis-SS12
suis-ST1
suis-ST3
suis-T15
suis-TL13
suis-UOC876955
suis-UOC877055
suis-UOC877075
suis-UOC936615
suis-UOC936655
suis-UOC937035
suis-UOC937235
suis-UOC937315
suis-UOC937555
suis-UOC937615
suis-UOC937695
suis-UOC937775
suis-UOC937815
suis-UOC937915
suis-UOC937935
suis-UOC938155
suis-UOC938555
suis-UOC938955
suis-UOC939375
suis-UOC940275
suis-UOC940415
suis-UOC941215
suis-UOC941275
suis-UOC941315
suis-UOC941495
suis-UOC941555
suis-UOC942015
suis-UOC942215
suis-UOC942315
suis-UOC942675
suis-UOC943055
suis-UOC943175
suis-UOC943955
suis-UOC944175
suis-UOC944335
suis-UOC944375
suis-UOC944455
suis-UOC945455
suis-UOC945515
suis-UOC945775
suis-UOC945975
suis-UOC945995
suis-UOC946075
suis-UOC946095
suis-UOC946715
suis-UOC946835
suis-UOC946915
suis-UOC946935
suis-UOC947055
suis-UOC947235
suis-UOC947455
suis-UOC947715
suis-YB51
suis-YS10
suis-YS104
suis-YS106
suis-YS107
suis-YS110
suis-YS117
suis-YS12
suis-YS146
suis-YS161
suis-YS17
suis-YS21
suis-YS23
suis-YS27
suis-YS3
suis-YS35
suis-YS39
suis-YS4
suis-YS54
suis-YS56
suis-YS64
suis-YS66
suis-YS7
suis-YS77
suis-YS93
suis-YS95
suis-strain1052
suis-strain1076
suis-strain1100
suis-strain111
suis-strain1164
suis-strain1180
suis-strain1188
suis-strain1219
suis-strain123
suis-strain1261
suis-strain1267
suis-strain1313
suis-strain1317
suis-strain1367
suis-strain138
suis-strain1416
suis-strain148
suis-strain1496
suis-strain166
suis-strain1721
suis-strain1783
suis-strain180
suis-strain183
suis-strain191
suis-strain2039
suis-strain2041
suis-strain2101
suis-strain2151
suis-strain2169
suis-strain2203-1
suis-strain2215
suis-strain2233
suis-strain2254
suis-strain2283
suis-strain2481
suis-strain2761
suis-strain2764
suis-strain2838
suis-strain2873
suis-strain3096
suis-strain347
suis-strain355
suis-strain378
suis-strain380
suis-strain393
suis-strain615
suis-strain667
suis-strain673
suis-strain676
suis-strain794
suis-strain810
suis-strain82
suis-strain863
suis-strain874
suis-strain893
suis-strain90-1330
suis-strain900
suis-strain907
suis-strain939
suis-strain942
suis-strain970
suis-strainAH681
suis-strainC2227
suis-strainC2228
suis-strainC2229
suis-strainC2230
suis-strainC2231
suis-strainCS100322
suis-strainCZ130302
suis-strainDN13
suis-strainGZ0565
suis-strainHA0609
suis-strainHN105
suis-strainHN136
suis-strainLSM102
suis-strainNJAU-TF-202
suis-strainNSUI002
suis-strainNSUI060
suis-strainSC19
suis-strainSS2-1
suis-strainSsRC-1
suis-strainTANI1
suis-strainZY05719
suis-24-14_c1
suis-27-14_c1
suis-28-12_c1
suis-478NasalB_c1

## Sheet: TableS8
Table S8. SNP clusters identified by SweepCluster from all segregating SNPs of S. suis.
ClusterID	FirstSNP	LastSNP	ClusterSize	ClusterLength	p-value
1	1396	4362	627	2967	<1E-6
2	4363	6237	550	1875	<1E-6
3	6248	10523	1514	4276	<1E-6
4	10531	13087	549	2557	<1E-6
5	13088	15809	739	2722	<1E-6
6	26453	28584	767	2132	<1E-6
7	28586	31436	974	2851	<1E-6
8	31442	35155	1514	3714	<1E-6
9	35157	37685	984	2529	<1E-6
10	37693	39790	774	2098	<1E-6
11	39915	42315	1015	2401	<1E-6
12	44905	46184	289	1280	<1E-6
13	52807	55112	540	2306	<1E-6
14	59755	60896	450	1142	<1E-6
15	60899	65017	1016	4119	<1E-6
16	66453	66527	27	75	<1E-6
17	67970	70573	737	2604	<1E-6
18	71919	72344	62	426	0.013405
19	73873	76850	389	2978	0.000121
20	76859	78721	123	1863	1
21	78798	82424	324	3627	0.999761
22	82425	85342	801	2918	<1E-6
23	85393	87292	341	1900	<1E-6
24	101500	102687	320	1188	<1E-6
25	102693	105965	948	3273	<1E-6
26	106443	107874	430	1432	<1E-6
27	110937	114500	699	3564	<1E-6
28	114669	118284	930	3616	<1E-6
29	119327	121218	553	1892	<1E-6
30	122153	122658	200	506	<1E-6
31	122846	126668	761	3823	<1E-6
32	126671	129112	933	2442	<1E-6
33	129693	129919	61	227	<1E-6
34	131632	134602	574	2971	<1E-6
35	137544	139503	412	1960	<1E-6
36	142732	145261	398	2530	<1E-6
37	148712	149343	202	632	<1E-6
38	151157	153065	763	1909	<1E-6
39	172171	172351	52	181	<1E-6
40	174226	174493	73	268	<1E-6
41	182361	184107	560	1747	<1E-6
42	187509	188582	447	1074	<1E-6
43	190936	193083	560	2148	<1E-6
44	213269	217540	949	4272	<1E-6
45	217549	218567	338	1019	<1E-6
46	221181	221940	293	760	<1E-6
47	222776	226018	742	3243	<1E-6
48	226023	228356	720	2334	<1E-6
49	231408	232308	292	901	<1E-6
50	241650	243949	754	2300	<1E-6
51	248405	252253	988	3849	<1E-6
52	253217	254637	468	1421	<1E-6
53	266171	268358	645	2188	<1E-6
54	268856	271455	731	2600	<1E-6
55	271904	273362	585	1459	<1E-6
56	283263	285310	817	2048	<1E-6
57	291063	295173	1030	4111	<1E-6
58	299726	299846	40	121	<1E-6
59	302241	303995	412	1755	<1E-6
60	304890	305408	170	519	<1E-6
61	320100	323818	982	3719	<1E-6
62	334305	338102	591	3798	<1E-6
63	338243	340678	598	2436	<1E-6
64	342549	342761	31	213	0.062384
65	344040	347249	1096	3210	<1E-6
66	350557	354050	1355	3494	<1E-6
67	356601	358264	591	1664	<1E-6
68	358586	360053	514	1468	<1E-6
69	361384	362820	379	1437	<1E-6
70	367070	368135	459	1066	<1E-6
71	376616	378811	806	2196	<1E-6
72	378812	382649	1217	3838	<1E-6
73	384655	386800	706	2146	<1E-6
74	387953	391661	670	3709	<1E-6
75	396439	397622	299	1184	<1E-6
76	399624	402486	705	2863	<1E-6
77	404004	407972	1112	3969	<1E-6
78	408104	411550	1085	3447	<1E-6
79	411556	415620	1217	4065	<1E-6
80	415985	419807	995	3823	<1E-6
81	419822	422072	761	2251	<1E-6
82	423801	424264	141	464	<1E-6
83	432413	436092	752	3680	<1E-6
84	437834	440490	874	2657	<1E-6
85	442373	443361	316	989	<1E-6
86	444081	446674	680	2594	<1E-6
87	455510	456285	369	776	<1E-6
88	457665	459560	564	1896	<1E-6
89	469467	471892	716	2426	<1E-6
90	471900	474515	730	2616	<1E-6
91	474528	477281	690	2754	<1E-6
92	477298	479017	419	1720	<1E-6
93	479018	482679	1160	3662	<1E-6
94	487914	488837	221	924	<1E-6
95	495806	496547	249	742	<1E-6
96	498350	500387	637	2038	<1E-6
97	581581	583775	726	2195	<1E-6
98	583776	587721	1161	3946	<1E-6
99	587731	591643	951	3913	<1E-6
100	596557	599343	797	2787	<1E-6
101	601097	603781	798	2685	<1E-6
102	605345	609488	1233	4144	<1E-6
103	609490	612253	526	2764	<1E-6
104	622147	624535	812	2389	<1E-6
105	625429	628213	995	2785	<1E-6
106	628646	631008	838	2363	<1E-6
107	631015	633558	793	2544	<1E-6
108	637166	640229	929	3064	<1E-6
109	640246	643553	205	3308	1
110	645161	649292	1106	4132	<1E-6
111	649297	651683	628	2387	<1E-6
112	651842	654052	747	2211	<1E-6
113	656669	657322	103	654	0.000163
114	659451	663399	1139	3949	<1E-6
115	663425	665130	615	1706	<1E-6
116	665131	668081	1023	2951	<1E-6
117	672908	673781	323	874	<1E-6
118	679275	680843	513	1569	<1E-6
119	691011	692991	413	1981	<1E-6
120	694561	695779	200	1219	<1E-6
121	696487	697551	350	1065	<1E-6
122	698985	703012	1290	4028	<1E-6
123	703354	704089	211	736	<1E-6
124	707459	710420	1016	2962	<1E-6
125	710445	711956	605	1512	<1E-6
126	720722	721672	256	951	<1E-6
127	722725	724430	514	1706	<1E-6
128	725560	729633	1302	4074	<1E-6
129	770982	774812	1078	3831	<1E-6
130	774813	776887	556	2075	<1E-6
131	777917	779720	585	1804	<1E-6
132	786902	789388	399	2487	<1E-6
133	811115	812028	290	914	<1E-6
134	812321	814472	780	2152	<1E-6
135	815110	817585	685	2476	<1E-6
136	820123	822199	538	2077	<1E-6
137	822403	823904	503	1502	<1E-6
138	829283	833570	1072	4288	<1E-6
139	834814	836457	341	1644	<1E-6
140	837076	841336	1475	4261	<1E-6
141	841340	844843	1221	3504	<1E-6
142	844855	846105	466	1251	<1E-6
143	846125	850486	1374	4362	<1E-6
144	850487	853215	959	2729	<1E-6
145	867337	868742	369	1406	<1E-6
146	869490	870009	167	520	<1E-6
147	884602	885074	144	473	<1E-6
148	886698	890294	1020	3597	<1E-6
149	910572	913201	416	2630	<1E-6
150	913209	917390	1254	4182	<1E-6
151	917392	920112	949	2721	<1E-6
152	920122	922216	452	2095	<1E-6
153	964990	966034	351	1045	<1E-6
154	994362	996002	668	1641	<1E-6
155	1100802	1103191	943	2390	<1E-6
156	1103285	1103946	250	662	<1E-6
157	1117322	1119718	446	2397	<1E-6
158	1119719	1123698	993	3980	<1E-6
159	1123706	1125598	608	1893	<1E-6
160	1128700	1130556	390	1857	<1E-6
161	1132097	1136083	1202	3987	<1E-6
162	1136087	1139739	1301	3653	<1E-6
163	1139754	1142433	1033	2680	<1E-6
164	1143135	1145530	776	2396	<1E-6
165	1146814	1149488	812	2675	<1E-6
166	1151871	1154159	508	2289	<1E-6
167	1160862	1162699	687	1838	<1E-6
168	1162705	1166685	1214	3981	<1E-6
169	1166686	1168872	655	2187	<1E-6
170	1169077	1171146	599	2070	<1E-6
171	1175524	1178254	1035	2731	<1E-6
172	1178649	1182702	984	4054	<1E-6
173	1182704	1183681	309	978	<1E-6
174	1186275	1187612	531	1338	<1E-6
175	1187771	1190153	805	2383	<1E-6
176	1191121	1192854	407	1734	<1E-6
177	1194629	1195464	294	836	<1E-6
178	1196256	1198640	878	2385	<1E-6
179	1201500	1204192	893	2693	<1E-6
180	1207016	1208358	485	1343	<1E-6
181	1208770	1210493	611	1724	<1E-6
182	1212108	1213131	198	1024	<1E-6
183	1227105	1230252	772	3148	<1E-6
184	1230826	1232127	445	1302	<1E-6
185	1241434	1243525	667	2092	<1E-6
186	1264860	1266187	118	1328	0.985691
187	1267299	1271127	847	3829	<1E-6
188	1271136	1272882	612	1747	<1E-6
189	1283617	1287631	962	4015	<1E-6
190	1289850	1293815	1159	3966	<1E-6
191	1293816	1296730	518	2915	<1E-6
192	1296733	1300622	1015	3890	<1E-6
193	1302890	1303550	220	661	<1E-6
194	1305373	1309137	987	3765	<1E-6
195	1309544	1311012	469	1469	<1E-6
196	1320642	1323005	520	2364	<1E-6
197	1329012	1332223	738	3212	<1E-6
198	1332237	1335877	1067	3641	<1E-6
199	1336251	1339400	1061	3150	<1E-6
200	1341951	1344487	831	2537	<1E-6
201	1346112	1348382	597	2271	<1E-6
202	1349967	1350515	166	549	<1E-6
203	1352347	1353184	99	838	0.191413
204	1389874	1392847	1231	2974	<1E-6
205	1393053	1396185	959	3133	<1E-6
206	1408485	1411124	846	2640	<1E-6
207	1411129	1413594	627	2466	<1E-6
208	1415127	1415524	106	398	<1E-6
209	1422293	1423985	488	1693	<1E-6
210	1427276	1429434	559	2159	<1E-6
211	1432657	1436576	1345	3920	<1E-6
212	1436671	1439194	660	2524	<1E-6
213	1446309	1447656	510	1348	<1E-6
214	1452451	1452695	103	245	<1E-6
215	1454244	1454831	204	588	<1E-6
216	1458368	1459908	536	1541	<1E-6
217	1460077	1462122	638	2046	<1E-6
218	1462128	1466247	1308	4120	<1E-6
219	1467171	1469066	651	1896	<1E-6
220	1469698	1470984	336	1287	<1E-6
221	1471127	1472859	542	1733	<1E-6
222	1474247	1477264	982	3018	<1E-6
223	1482035	1486164	1456	4130	<1E-6
224	1487396	1487918	201	523	<1E-6
225	1489895	1491294	254	1400	<1E-6
226	1493087	1493644	97	558	7e-06
227	1495829	1498258	801	2430	<1E-6
228	1498328	1502337	919	4010	<1E-6
229	1519028	1520934	378	1907	<1E-6
230	1525078	1526545	476	1468	<1E-6
231	1526556	1529819	979	3264	<1E-6
232	1542332	1545555	922	3224	<1E-6
233	1546776	1547195	186	420	<1E-6
234	1558383	1560796	737	2414	<1E-6
235	1575305	1579075	1232	3771	<1E-6
236	1580536	1581840	453	1305	<1E-6
237	1583725	1584372	193	648	<1E-6
238	1584683	1588141	1059	3459	<1E-6
239	1589309	1591300	502	1992	<1E-6
240	1591902	1594150	805	2249	<1E-6
241	1594484	1596479	736	1996	<1E-6
242	1597290	1598317	247	1028	<1E-6
243	1599222	1602483	800	3262	<1E-6
244	1603450	1605528	234	2079	0.258631
245	1605535	1607969	661	2435	<1E-6
246	1612154	1614792	560	2639	<1E-6
247	1614794	1618599	902	3806	<1E-6
248	1618600	1620203	542	1604	<1E-6
249	1632170	1633810	584	1641	<1E-6
250	1635370	1637103	492	1734	<1E-6
251	1637462	1640552	886	3091	<1E-6
252	1643624	1645519	601	1896	<1E-6
253	1647164	1647315	33	152	0.000196
254	1649753	1653867	1164	4115	<1E-6
255	1655093	1657261	389	2169	<1E-6
256	1657537	1661154	895	3618	<1E-6
257	1661163	1663601	834	2439	<1E-6
258	1663612	1666237	955	2626	<1E-6
259	1669278	1671483	581	2206	<1E-6
260	1672653	1676999	1066	4347	<1E-6
261	1677001	1680828	833	3828	<1E-6
262	1681696	1682999	406	1304	<1E-6
263	1683521	1686283	862	2763	<1E-6
264	1690009	1692912	983	2904	<1E-6
265	1697500	1698873	506	1374	<1E-6
266	1699684	1700748	447	1065	<1E-6
267	1701464	1701887	139	424	<1E-6
268	1708523	1712427	384	3905	0.966139
269	1713563	1716427	906	2865	<1E-6
270	1717368	1720800	969	3433	<1E-6
271	1723730	1724526	272	797	<1E-6
272	1727250	1729278	583	2029	<1E-6
273	1733537	1734764	420	1228	<1E-6
274	1746613	1750114	997	3502	<1E-6
275	1750992	1752884	713	1893	<1E-6
276	1752885	1755736	842	2852	<1E-6
277	1755743	1758301	551	2559	<1E-6
278	1758954	1763156	1148	4203	<1E-6
279	1767471	1768903	477	1433	<1E-6
280	1770482	1771697	491	1216	<1E-6
281	1773051	1775524	713	2474	<1E-6
282	1775656	1778463	833	2808	<1E-6
283	1778849	1780585	599	1737	<1E-6
284	1786027	1787788	545	1762	<1E-6
285	1788056	1790782	719	2727	<1E-6
286	1791069	1791981	258	913	<1E-6
287	1795201	1798884	955	3684	<1E-6
288	1798893	1800360	433	1468	<1E-6
289	1801460	1802821	496	1362	<1E-6
290	1803334	1807301	821	3968	<1E-6
291	1807306	1809932	825	2627	<1E-6
292	1811646	1815524	1257	3879	<1E-6
293	1819324	1821504	592	2181	<1E-6
294	1821510	1823987	728	2478	<1E-6
295	1823988	1826476	509	2489	<1E-6
296	1826502	1828674	571	2173	<1E-6
297	1830912	1834533	981	3622	<1E-6
298	1834534	1836923	749	2390	<1E-6
299	1836924	1841254	1506	4331	<1E-6
300	1841408	1841600	95	193	<1E-6
301	1843015	1843372	56	358	0.004888
302	1844419	1844647	92	229	<1E-6
303	1845698	1846368	202	671	<1E-6
304	1849801	1850964	354	1164	<1E-6
305	1875082	1876700	648	1619	<1E-6
306	1877800	1880623	919	2824	<1E-6
307	1885921	1887793	554	1873	<1E-6
308	1890780	1892514	556	1735	<1E-6
309	1895374	1898124	1017	2751	<1E-6
310	1898803	1900930	520	2128	<1E-6
311	1902090	1906205	1452	4116	<1E-6
312	1910954	1912736	622	1783	<1E-6
313	1914565	1915785	411	1221	<1E-6
314	1916808	1917824	266	1017	<1E-6
315	1919285	1920261	195	977	<1E-6
316	1924402	1926213	566	1812	<1E-6
317	1933520	1935515	393	1996	<1E-6
318	1942224	1942452	76	229	<1E-6
319	1945557	1947233	665	1677	<1E-6
320	1948548	1950168	642	1621	<1E-6
321	1950191	1954066	1309	3876	<1E-6
322	1959027	1961461	894	2435	<1E-6
323	1963592	1964442	296	851	<1E-6
324	1967158	1969892	763	2735	<1E-6
325	1969893	1971646	456	1754	<1E-6
326	1976166	1976592	170	427	<1E-6
327	1979187	1982015	915	2829	<1E-6
328	1984489	1986291	610	1803	<1E-6
329	1986871	1988400	460	1530	<1E-6
330	1989445	1991396	621	1952	<1E-6
331	1994043	1995592	630	1550	<1E-6
332	2002061	2003842	632	1782	<1E-6
333	2012889	2018654	1787	5766	<1E-6
334	2020538	2020719	66	182	<1E-6
335	2032470	2034927	863	2458	<1E-6
336	2034933	2036898	372	1966	<1E-6
337	2064599	2065184	251	586	<1E-6
338	2067174	2069103	586	1930	<1E-6
339	2073377	2074489	382	1113	<1E-6
340	2077841	2080878	1075	3038	<1E-6
341	2080879	2082607	581	1729	<1E-6
342	2085907	2087725	566	1819	<1E-6
343	2087886	2091902	1256	4017	<1E-6
344	2091905	2094606	923	2702	<1E-6
345	2094608	2097874	1108	3267	<1E-6
346	2097875	2099922	733	2048	<1E-6
347	2108453	2109717	452	1265	<1E-6
348	2112288	2113170	128	883	0.000755
349	2113173	2117012	1236	3840	<1E-6
350	2117094	2119430	867	2337	<1E-6
351	2121420	2125403	780	3984	<1E-6
352	2125404	2128399	893	2996	<1E-6
353	2128401	2132337	728	3937	<1E-6
354	2132344	2133474	388	1131	<1E-6
355	2137606	2139352	513	1747	<1E-6
356	2139690	2143892	1028	4203	<1E-6
357	2143897	2146178	335	2282	<1E-6

## Sheet: TableS9
Table S9. The list of SNPs from S. suis associated with the subpopulation differentiation (p-value ≤ 0.05).
SNP_Loc	VariantType	GeneAnnotation
5159	CDS_synon	SSUBM407_0006
7411	CDS_nonSynon	SSUBM407_0008
8833	CDS_synon	SSUBM407_0008
13956	CDS_synon	SSUBM407_0015
14139	CDS_nonSynon	SSUBM407_0015
14142	CDS_synon	SSUBM407_0015
14150	CDS_nonSynon	SSUBM407_0015
14154	CDS_synon	SSUBM407_0015
14166	CDS_synon	SSUBM407_0015
14169	CDS_synon	SSUBM407_0015
14172	CDS_synon	SSUBM407_0015
14175	CDS_synon	SSUBM407_0015
14178	CDS_synon	SSUBM407_0015
14187	CDS_synon	SSUBM407_0015
14188	CDS_synon	SSUBM407_0015
14190	CDS_synon	SSUBM407_0015
14198	CDS_nonSynon	SSUBM407_0015
14199	CDS_nonSynon	SSUBM407_0015
14208	CDS_synon	SSUBM407_0015
14223	CDS_synon	SSUBM407_0015
14235	CDS_synon	SSUBM407_0015
26627	CDS_synon	SSUBM407_0020
26630	CDS_synon	SSUBM407_0020
26642	CDS_synon	SSUBM407_0020
26645	CDS_synon	SSUBM407_0020
26652	CDS_synon	SSUBM407_0020
26654	CDS_synon	SSUBM407_0020
26662	CDS_nonSynon	SSUBM407_0020
26666	CDS_synon	SSUBM407_0020
26669	CDS_synon	SSUBM407_0020
26675	CDS_synon	SSUBM407_0020
26678	CDS_synon	SSUBM407_0020
27817	CDS_synon	SSUBM407_0021
28210	CDS_synon	SSUBM407_0021
28467	CDS_nonSynon	SSUBM407_0021
28471	CDS_synon	SSUBM407_0021
28483	CDS_synon	SSUBM407_0021
30142	CDS_synon	SSUBM407_0023
30148	CDS_synon	SSUBM407_0023
30151	CDS_synon	SSUBM407_0023
30152	CDS_synon	SSUBM407_0023
30186	CDS_nonSynon	SSUBM407_0023
30268	CDS_synon	SSUBM407_0023
30387	CDS_synon	SSUBM407_0024
30455	CDS_nonSynon	SSUBM407_0024
30458	CDS_synon	SSUBM407_0024
30464	CDS_synon	SSUBM407_0024
30467	CDS_synon	SSUBM407_0024
30698	inter-gene-3-5	SSUBM407_0024||SSUBM407_0025||
30712	inter-gene-3-5	SSUBM407_0024||SSUBM407_0025||
30715	inter-gene-3-5	SSUBM407_0024||SSUBM407_0025||
34593	CDS_nonSynon	SSUBM407_0026
34703	CDS_synon	SSUBM407_0026
34706	CDS_synon	SSUBM407_0026
35494	CDS_synon	SSUBM407_0027
35512	CDS_synon	SSUBM407_0027
35615	CDS_nonSynon	SSUBM407_0027
35618	CDS_nonSynon	SSUBM407_0027
35622	CDS_nonSynon	SSUBM407_0027
35671	CDS_synon	SSUBM407_0027
35701	CDS_nonSynon	SSUBM407_0027
36101	CDS_synon	SSUBM407_0027
36860	CDS_synon	SSUBM407_0028
38056	CDS_nonSynon	SSUBM407_0029
38057	CDS_nonSynon	SSUBM407_0029
38943	CDS_nonSynon	SSUBM407_0030
38947	CDS_synon	SSUBM407_0030
53530	CDS_synon	SSUBM407_0043
60781	CDS_synon	SSUBM407_0051
60790	CDS_synon	SSUBM407_0051
60791	CDS_nonSynon	SSUBM407_0051
60794	CDS_nonSynon	SSUBM407_0051
60797	CDS_nonSynon	SSUBM407_0051
60811	CDS_synon	SSUBM407_0051
60823	CDS_synon	SSUBM407_0051
61754	CDS_synon	SSUBM407_0052
61835	CDS_synon	SSUBM407_0052
62342	CDS_synon	SSUBM407_0052
63401	CDS_synon	SSUBM407_0053
64398	CDS_synon	SSUBM407_0053
68345	CDS_synon	SSUBM407_0058
68477	CDS_synon	SSUBM407_0058
68501	CDS_synon	SSUBM407_0058
68510	CDS_synon	SSUBM407_0058
68513	CDS_synon	SSUBM407_0058
68988	inter-gene-3-5	SSUBM407_0058||SSUBM407_0059||
69006	inter-gene-3-5	SSUBM407_0058||SSUBM407_0059||
69012	inter-gene-3-5	SSUBM407_0058||SSUBM407_0059||
69020	inter-gene-3-5	SSUBM407_0058||SSUBM407_0059||
69021	inter-gene-3-5	SSUBM407_0058||SSUBM407_0059||
69023	inter-gene-3-5	SSUBM407_0058||SSUBM407_0059||
69034	inter-gene-3-5	SSUBM407_0058||SSUBM407_0059||
69046	inter-gene-3-5	SSUBM407_0058||SSUBM407_0059||
69052	inter-gene-3-5	SSUBM407_0058||SSUBM407_0059||
69081	CDS_synon	SSUBM407_0059
69117	CDS_synon	SSUBM407_0059
69123	CDS_synon	SSUBM407_0059
69126	CDS_synon	SSUBM407_0059
69129	CDS_synon	SSUBM407_0059
69133	CDS_synon	SSUBM407_0059
69135	CDS_synon	SSUBM407_0059
69141	CDS_synon	SSUBM407_0059
69148	CDS_synon	SSUBM407_0059
69150	CDS_synon	SSUBM407_0059
69156	CDS_synon	SSUBM407_0059
69159	CDS_synon	SSUBM407_0059
69169	CDS_synon	SSUBM407_0059
69173	CDS_nonSynon	SSUBM407_0059
69174	CDS_nonSynon	SSUBM407_0059
69177	CDS_synon	SSUBM407_0059
69180	CDS_synon	SSUBM407_0059
69183	CDS_synon	SSUBM407_0059
69186	CDS_synon	SSUBM407_0059
69198	CDS_synon	SSUBM407_0059
69201	CDS_synon	SSUBM407_0059
69204	CDS_nonSynon	SSUBM407_0059
69207	CDS_synon	SSUBM407_0059
69213	CDS_synon	SSUBM407_0059
69216	CDS_synon	SSUBM407_0059
69219	CDS_synon	SSUBM407_0059
69222	CDS_synon	SSUBM407_0059
69228	CDS_nonSynon	SSUBM407_0059
69240	CDS_synon	SSUBM407_0059
69255	CDS_synon	SSUBM407_0059
69258	CDS_synon	SSUBM407_0059
69264	CDS_synon	SSUBM407_0059
69273	CDS_synon	SSUBM407_0059
69277	CDS_nonSynon	SSUBM407_0059
69285	CDS_synon	SSUBM407_0059
69291	CDS_synon	SSUBM407_0059
69294	CDS_nonSynon	SSUBM407_0059
69300	CDS_synon	SSUBM407_0059
69303	CDS_synon	SSUBM407_0059
69306	CDS_synon	SSUBM407_0059
69309	CDS_synon	SSUBM407_0059
69315	CDS_synon	SSUBM407_0059
69318	CDS_synon	SSUBM407_0059
69321	CDS_synon	SSUBM407_0059
69330	CDS_synon	SSUBM407_0059
69345	CDS_synon	SSUBM407_0059
69354	CDS_synon	SSUBM407_0059
69357	CDS_synon	SSUBM407_0059
69363	CDS_synon	SSUBM407_0059
69375	CDS_nonSynon	SSUBM407_0059
69376	CDS_synon	SSUBM407_0059
69378	CDS_synon	SSUBM407_0059
69381	CDS_synon	SSUBM407_0059
69384	CDS_synon	SSUBM407_0059
69402	CDS_synon	SSUBM407_0059
69415	CDS_synon	SSUBM407_0059
69417	CDS_synon	SSUBM407_0059
69421	CDS_synon	SSUBM407_0059
69424	CDS_nonSynon	SSUBM407_0059
69426	CDS_nonSynon	SSUBM407_0059
69429	CDS_synon	SSUBM407_0059
69444	CDS_synon	SSUBM407_0059
69457	CDS_nonSynon	SSUBM407_0059
69460	CDS_synon	SSUBM407_0059
69579	CDS_synon	SSUBM407_0060
69582	CDS_synon	SSUBM407_0060
69585	CDS_synon	SSUBM407_0060
69600	CDS_synon	SSUBM407_0060
69606	CDS_synon	SSUBM407_0060
69612	CDS_synon	SSUBM407_0060
69648	CDS_nonSynon	SSUBM407_0060
69866	CDS_synon	SSUBM407_0061
69884	CDS_nonSynon	SSUBM407_0061
69893	CDS_synon	SSUBM407_0061
69896	CDS_synon	SSUBM407_0061
69902	CDS_synon	SSUBM407_0061
69908	CDS_nonSynon	SSUBM407_0061
69911	CDS_synon	SSUBM407_0061
69917	CDS_synon	SSUBM407_0061
69992	CDS_nonSynon	SSUBM407_0061
70016	CDS_nonSynon	SSUBM407_0061
70020	CDS_synon	SSUBM407_0061
70104	CDS_synon	SSUBM407_0061
70107	CDS_nonSynon	SSUBM407_0061
70115	CDS_nonSynon	SSUBM407_0061
70131	CDS_synon	SSUBM407_0061
70133	CDS_synon	SSUBM407_0061
70136	CDS_synon	SSUBM407_0061
70144	CDS_nonSynon	SSUBM407_0061
70151	CDS_synon	SSUBM407_0061
70154	CDS_synon	SSUBM407_0061
72034	inter-gene-3-5	SSUBM407_0064||SSUBM407_0065||
77639	CDS_synon	SSUBM407_0076
77644	CDS_nonSynon	SSUBM407_0076
77681	CDS_synon	SSUBM407_0076
77825	inter-gene-3-5	SSUBM407_0076||SSUBM407_0077||
77848	inter-gene-3-5	SSUBM407_0076||SSUBM407_0077||
81958	inter-gene-3-5	SSUBM407_0087||SSUBM407_0088||
82897	CDS_nonSynon	SSUBM407_0089
83230	CDS_synon	SSUBM407_0089
83236	CDS_synon	SSUBM407_0089
83551	CDS_synon	SSUBM407_0089
102361	CDS_synon	SSUBM407_0108
103844	CDS_synon	SSUBM407_0110
111540	CDS_synon	SSUBM407_0119
117579	CDS_synon	SSUBM407_0120
117651	CDS_synon	SSUBM407_0120
117652	CDS_nonSynon	SSUBM407_0120
117966	CDS_synon	SSUBM407_0120
118080	CDS_synon	SSUBM407_0120
119024	pseudo-gene|ncRNA	SSUBM407_0122
119054	pseudo-gene|ncRNA	SSUBM407_0122
119085	pseudo-gene|ncRNA	SSUBM407_0122
119164	pseudo-gene|ncRNA	SSUBM407_0122
119169	pseudo-gene|ncRNA	SSUBM407_0122
120459	CDS_synon	SSUBM407_0123
122332	CDS_nonSynon	SSUBM407_0126
122350	CDS_nonSynon	SSUBM407_0126
122364	CDS_synon	SSUBM407_0126
122373	CDS_nonSynon	SSUBM407_0126
123023	CDS_synon	SSUBM407_0128
123027	CDS_nonSynon	SSUBM407_0128
123148	pseudo-gene|ncRNA	SSUBM407_0129
124577	inter-gene-3-5	SSUBM407_0130||SSUBM407_0131||
124582	inter-gene-3-5	SSUBM407_0130||SSUBM407_0131||
124585	inter-gene-3-5	SSUBM407_0130||SSUBM407_0131||
126137	CDS_nonSynon	SSUBM407_0132
128135	CDS_synon	SSUBM407_0134
137607	CDS_synon	SSUBM407_0146
144211	CDS_synon	SSUBM407_0149
149003	CDS_synon	SSUBM407_0153
149027	CDS_synon	SSUBM407_0153
149051	CDS_synon	SSUBM407_0153
149059	CDS_nonSynon	SSUBM407_0153
149068	CDS_synon	SSUBM407_0153
149243	CDS_synon	SSUBM407_0153
149246	CDS_synon	SSUBM407_0153
183080	CDS_nonSynon	SSUBM407_0179
183083	CDS_synon	SSUBM407_0179
183084	CDS_synon	SSUBM407_0179
183086	CDS_synon	SSUBM407_0179
183090	CDS_nonSynon	SSUBM407_0179
183110	CDS_nonSynon	SSUBM407_0179
183112	CDS_nonSynon	SSUBM407_0179
187815	CDS_synon	SSUBM407_0181
187987	CDS_nonSynon	SSUBM407_0181
188305	CDS_nonSynon	SSUBM407_0181
188322	CDS_synon	SSUBM407_0181
188375	CDS_nonSynon	SSUBM407_0181
188411	CDS_nonSynon	SSUBM407_0181
188412	CDS_synon	SSUBM407_0181
188511	CDS_synon	SSUBM407_0181
191229	CDS_synon	SSUBM407_0184
191232	CDS_synon	SSUBM407_0184
191253	CDS_synon	SSUBM407_0184
192495	CDS_synon	SSUBM407_0184
192510	CDS_synon	SSUBM407_0184
192518	CDS_nonSynon	SSUBM407_0184
192549	CDS_synon	SSUBM407_0184
192579	CDS_synon	SSUBM407_0184
192780	CDS_synon	SSUBM407_0184
192855	CDS_synon	SSUBM407_0184
192870	CDS_synon	SSUBM407_0184
214935	CDS_nonSynon	SSUBM407_0202
214945	CDS_nonSynon	SSUBM407_0202
216673	CDS_synon	SSUBM407_0204
216676	CDS_nonSynon	SSUBM407_0204
216678	CDS_nonSynon	SSUBM407_0204
226486	CDS_nonSynon	SSUBM407_0212
249150	inter-gene-5-3	SSUBM407_0231||SSUBM407_0232||
249177	inter-gene-5-3	SSUBM407_0231||SSUBM407_0232||
249185	inter-gene-5-3	SSUBM407_0231||SSUBM407_0232||
249187	inter-gene-5-3	SSUBM407_0231||SSUBM407_0232||
249223	inter-gene-5-3	SSUBM407_0231||SSUBM407_0232||
249229	inter-gene-5-3	SSUBM407_0231||SSUBM407_0232||
249236	CDS_synon	SSUBM407_0232
249281	CDS_synon	SSUBM407_0232
249284	CDS_synon	SSUBM407_0232
249338	CDS_synon	SSUBM407_0232
251107	CDS_nonSynon	SSUBM407_0233
253235	CDS_synon	SSUBM407_0234
253245	CDS_nonSynon	SSUBM407_0234
253256	CDS_synon	SSUBM407_0234
266642	CDS_synon	SSUBM407_0250
266891	CDS_synon	SSUBM407_0250
266897	CDS_synon	SSUBM407_0250
267503	CDS_synon	SSUBM407_0251
268127	CDS_synon	SSUBM407_0251
268139	CDS_synon	SSUBM407_0251
268141	CDS_synon	SSUBM407_0251
268145	CDS_synon	SSUBM407_0251
268148	CDS_synon	SSUBM407_0251
268155	CDS_nonSynon	SSUBM407_0251
268280	CDS_synon	SSUBM407_0251
268283	CDS_synon	SSUBM407_0251
268308	CDS_nonSynon	SSUBM407_0251
268313	CDS_nonSynon	SSUBM407_0251
268324	CDS_nonSynon	SSUBM407_0251
268349	CDS_synon	SSUBM407_0251
269508	CDS_synon	SSUBM407_0252
285202	CDS_synon	SSUBM407_0263
285228	CDS_nonSynon	SSUBM407_0263
303995	CDS_nonSynon	SSUBM407_0279
304898	CDS_nonSynon	SSUBM407_0281
305007	CDS_synon	SSUBM407_0281
305049	CDS_synon	SSUBM407_0281
305067	CDS_synon	SSUBM407_0281
305073	CDS_synon	SSUBM407_0281
305079	CDS_synon	SSUBM407_0281
305133	CDS_synon	SSUBM407_0281
323250	CDS_nonSynon	SSUBM407_0299
335727	CDS_synon	SSUBM407_0304
335739	CDS_synon	SSUBM407_0304
337841	pseudo-gene|ncRNA	SSUBM407_0306
339073	CDS_synon	SSUBM407_0307
339317	inter-gene-3-5	SSUBM407_0307||SSUBM407_0308||
340489	CDS_nonSynon	SSUBM407_0308
342705	CDS_nonSynon	SSUBM407_0311
342725	CDS_synon	SSUBM407_0311
342746	CDS_synon	SSUBM407_0311
342747	CDS_nonSynon	SSUBM407_0311
345106	CDS_nonSynon	SSUBM407_0314
350763	CDS_synon	SSUBM407_0318
350795	CDS_nonSynon	SSUBM407_0318
350800	CDS_nonSynon	SSUBM407_0318
351393	CDS_synon	SSUBM407_0318
351395	CDS_synon	SSUBM407_0318
351420	CDS_synon	SSUBM407_0318
351432	inter-gene-3-5	SSUBM407_0318||SSUBM407_0319||
351436	inter-gene-3-5	SSUBM407_0318||SSUBM407_0319||
351443	inter-gene-3-5	SSUBM407_0318||SSUBM407_0319||
351445	inter-gene-3-5	SSUBM407_0318||SSUBM407_0319||
351470	inter-gene-3-5	SSUBM407_0318||SSUBM407_0319||
351487	inter-gene-3-5	SSUBM407_0318||SSUBM407_0319||
351511	inter-gene-3-5	SSUBM407_0318||SSUBM407_0319||
351516	inter-gene-3-5	SSUBM407_0318||SSUBM407_0319||
351617	CDS_nonSynon	SSUBM407_0319
351636	CDS_synon	SSUBM407_0319
351651	CDS_synon	SSUBM407_0319
351997	CDS_nonSynon	SSUBM407_0319
352005	CDS_synon	SSUBM407_0319
352863	CDS_synon	SSUBM407_0320
352878	CDS_synon	SSUBM407_0320
352881	CDS_nonSynon	SSUBM407_0320
352884	CDS_synon	SSUBM407_0320
352885	CDS_nonSynon	SSUBM407_0320
352886	CDS_nonSynon	SSUBM407_0320
352893	CDS_synon	SSUBM407_0320
352900	CDS_synon	SSUBM407_0320
352903	CDS_nonSynon	SSUBM407_0320
353406	CDS_synon	SSUBM407_0320
353414	CDS_nonSynon	SSUBM407_0320
353430	CDS_synon	SSUBM407_0320
353892	CDS_synon	SSUBM407_0320
353940	CDS_synon	SSUBM407_0320
353958	CDS_synon	SSUBM407_0320
354050	CDS_nonSynon	SSUBM407_0320
356607	inter-gene-3-5	SSUBM407_0323||SSUBM407_0324||
378306	CDS_nonSynon	SSUBM407_0341
381806	CDS_synon	SSUBM407_0343
381831	CDS_synon	SSUBM407_0343
381842	CDS_synon	SSUBM407_0343
381929	CDS_synon	SSUBM407_0343
381939	CDS_nonSynon	SSUBM407_0343
381941	CDS_nonSynon	SSUBM407_0343
381944	CDS_synon	SSUBM407_0343
382001	CDS_synon	SSUBM407_0343
382007	CDS_synon	SSUBM407_0343
382010	CDS_synon	SSUBM407_0343
382013	CDS_synon	SSUBM407_0343
382016	CDS_synon	SSUBM407_0343
382022	CDS_synon	SSUBM407_0343
382023	CDS_nonSynon	SSUBM407_0343
382028	CDS_synon	SSUBM407_0343
384697	CDS_synon	SSUBM407_0346
384703	CDS_synon	SSUBM407_0346
384709	CDS_synon	SSUBM407_0346
384715	CDS_synon	SSUBM407_0346
385078	CDS_synon	SSUBM407_0346
385084	CDS_synon	SSUBM407_0346
385096	CDS_synon	SSUBM407_0346
385099	CDS_synon	SSUBM407_0346
385102	CDS_synon	SSUBM407_0346
385105	CDS_nonSynon	SSUBM407_0346
385117	CDS_synon	SSUBM407_0346
385123	CDS_synon	SSUBM407_0346
385138	CDS_synon	SSUBM407_0346
385180	CDS_synon	SSUBM407_0346
385189	CDS_synon	SSUBM407_0346
385195	CDS_synon	SSUBM407_0346
385654	CDS_synon	SSUBM407_0346
385660	CDS_synon	SSUBM407_0346
385663	CDS_nonSynon	SSUBM407_0346
385666	CDS_synon	SSUBM407_0346
385669	CDS_synon	SSUBM407_0346
385672	CDS_synon	SSUBM407_0346
385673	CDS_nonSynon	SSUBM407_0346
385674	CDS_nonSynon	SSUBM407_0346
385678	CDS_synon	SSUBM407_0346
390667	inter-gene-3-5	SSUBM407_0351||SSUBM407_0352||
399651	CDS_synon	SSUBM407_0360
399750	CDS_synon	SSUBM407_0360
399834	CDS_synon	SSUBM407_0360
399837	CDS_nonSynon	SSUBM407_0360
401580	CDS_synon	SSUBM407_0363
404987	CDS_synon	SSUBM407_0365
405104	inter-gene-3-5	SSUBM407_0365||SSUBM407_0366||
405108	inter-gene-3-5	SSUBM407_0365||SSUBM407_0366||
405213	CDS_nonSynon	SSUBM407_0366
405224	CDS_nonSynon	SSUBM407_0366
405226	CDS_nonSynon	SSUBM407_0366
406110	CDS_nonSynon	SSUBM407_0366
406473	CDS_nonSynon	SSUBM407_0366
406573	CDS_synon	SSUBM407_0366
406762	CDS_synon	SSUBM407_0366
406771	CDS_synon	SSUBM407_0366
407278	CDS_nonSynon	SSUBM407_0367
407288	CDS_synon	SSUBM407_0367
407291	CDS_synon	SSUBM407_0367
407306	CDS_synon	SSUBM407_0367
407312	CDS_synon	SSUBM407_0367
407315	CDS_synon	SSUBM407_0367
407321	CDS_synon	SSUBM407_0367
407324	CDS_synon	SSUBM407_0367
407328	CDS_synon	SSUBM407_0367
407342	CDS_synon	SSUBM407_0367
407343	CDS_nonSynon	SSUBM407_0367
407351	CDS_synon	SSUBM407_0367
407356	CDS_nonSynon	SSUBM407_0367
407357	CDS_nonSynon	SSUBM407_0367
407370	CDS_nonSynon	SSUBM407_0367
407377	CDS_nonSynon	SSUBM407_0367
407410	CDS_nonSynon	SSUBM407_0367
407412	CDS_synon	SSUBM407_0367
407420	CDS_synon	SSUBM407_0367
407429	CDS_synon	SSUBM407_0367
407438	CDS_synon	SSUBM407_0367
407441	CDS_synon	SSUBM407_0367
407454	CDS_nonSynon	SSUBM407_0367
407457	CDS_nonSynon	SSUBM407_0367
407465	CDS_synon	SSUBM407_0367
407474	CDS_synon	SSUBM407_0367
407492	CDS_synon	SSUBM407_0367
407504	CDS_synon	SSUBM407_0367
407507	CDS_synon	SSUBM407_0367
407510	CDS_synon	SSUBM407_0367
407513	CDS_synon	SSUBM407_0367
407516	CDS_synon	SSUBM407_0367
407525	CDS_synon	SSUBM407_0367
407546	CDS_synon	SSUBM407_0367
407558	CDS_nonSynon	SSUBM407_0367
407560	CDS_nonSynon	SSUBM407_0367
407563	CDS_nonSynon	SSUBM407_0367
407565	inter-gene-3-5	SSUBM407_0367||SSUBM407_0368||
407574	inter-gene-3-5	SSUBM407_0367||SSUBM407_0368||
407583	inter-gene-3-5	SSUBM407_0367||SSUBM407_0368||
407584	inter-gene-3-5	SSUBM407_0367||SSUBM407_0368||
407596	CDS_synon	SSUBM407_0368
407599	CDS_synon	SSUBM407_0368
407602	CDS_synon	SSUBM407_0368
407605	CDS_synon	SSUBM407_0368
407620	CDS_synon	SSUBM407_0368
407641	CDS_synon	SSUBM407_0368
407650	CDS_synon	SSUBM407_0368
407662	CDS_synon	SSUBM407_0368
407689	CDS_synon	SSUBM407_0368
407710	CDS_synon	SSUBM407_0368
407716	CDS_synon	SSUBM407_0368
407722	CDS_synon	SSUBM407_0368
407728	CDS_synon	SSUBM407_0368
407731	CDS_synon	SSUBM407_0368
407746	CDS_synon	SSUBM407_0368
407758	CDS_synon	SSUBM407_0368
407764	CDS_synon	SSUBM407_0368
407773	CDS_synon	SSUBM407_0368
407783	CDS_nonSynon	SSUBM407_0368
407797	CDS_synon	SSUBM407_0368
407812	CDS_synon	SSUBM407_0368
407818	CDS_synon	SSUBM407_0368
407821	CDS_synon	SSUBM407_0368
407842	CDS_synon	SSUBM407_0368
407850	CDS_nonSynon	SSUBM407_0368
407851	CDS_nonSynon	SSUBM407_0368
407862	CDS_nonSynon	SSUBM407_0368
407866	CDS_synon	SSUBM407_0368
408106	CDS_nonSynon	SSUBM407_0369
408135	CDS_nonSynon	SSUBM407_0369
408166	CDS_nonSynon	SSUBM407_0369
408181	CDS_synon	SSUBM407_0369
408184	CDS_synon	SSUBM407_0369
408211	CDS_synon	SSUBM407_0369
408221	CDS_nonSynon	SSUBM407_0369
408530	CDS_nonSynon	SSUBM407_0369
410547	inter-gene-3-5	SSUBM407_0369||SSUBM407_0370||
410553	inter-gene-3-5	SSUBM407_0369||SSUBM407_0370||
410566	inter-gene-3-5	SSUBM407_0369||SSUBM407_0370||
410571	inter-gene-3-5	SSUBM407_0369||SSUBM407_0370||
410572	inter-gene-3-5	SSUBM407_0369||SSUBM407_0370||
410586	inter-gene-3-5	SSUBM407_0369||SSUBM407_0370||
410606	inter-gene-3-5	SSUBM407_0369||SSUBM407_0370||
410612	inter-gene-3-5	SSUBM407_0369||SSUBM407_0370||
410615	inter-gene-3-5	SSUBM407_0369||SSUBM407_0370||
415384	CDS_synon	SSUBM407_0373
415456	CDS_synon	SSUBM407_0373
415615	CDS_synon	SSUBM407_0373
418880	CDS_synon	SSUBM407_0377
421035	CDS_nonSynon	SSUBM407_0379
421063	CDS_nonSynon	SSUBM407_0379
421091	CDS_synon	SSUBM407_0379
423867	CDS_synon	SSUBM407_0382
433880	CDS_synon	SSUBM407_0386
434861	CDS_synon	SSUBM407_0388
434979	CDS_nonSynon	SSUBM407_0388
434980	CDS_nonSynon	SSUBM407_0388
434981	CDS_nonSynon	SSUBM407_0388
434985	CDS_nonSynon	SSUBM407_0388
434995	CDS_nonSynon	SSUBM407_0388
434996	CDS_nonSynon	SSUBM407_0388
435001	CDS_nonSynon	SSUBM407_0388
435003	CDS_nonSynon	SSUBM407_0388
435004	CDS_nonSynon	SSUBM407_0388
435007	CDS_nonSynon	SSUBM407_0388
435008	CDS_nonSynon	SSUBM407_0388
435011	CDS_synon	SSUBM407_0388
435012	CDS_synon	SSUBM407_0388
435014	CDS_synon	SSUBM407_0388
435026	CDS_synon	SSUBM407_0388
435027	CDS_nonSynon	SSUBM407_0388
435028	CDS_nonSynon	SSUBM407_0388
435029	CDS_nonSynon	SSUBM407_0388
435039	CDS_nonSynon	SSUBM407_0388
435040	CDS_nonSynon	SSUBM407_0388
435045	CDS_nonSynon	SSUBM407_0388
435046	CDS_nonSynon	SSUBM407_0388
435047	CDS_nonSynon	SSUBM407_0388
435053	CDS_synon	SSUBM407_0388
435054	CDS_synon	SSUBM407_0388
435871	CDS_synon	SSUBM407_0389
435901	CDS_synon	SSUBM407_0389
435967	CDS_synon	SSUBM407_0389
436024	CDS_synon	SSUBM407_0389
436047	CDS_nonSynon	SSUBM407_0389
436054	CDS_synon	SSUBM407_0389
436057	CDS_synon	SSUBM407_0389
436066	CDS_synon	SSUBM407_0389
437918	CDS_nonSynon	SSUBM407_0390
437924	CDS_synon	SSUBM407_0390
437979	CDS_synon	SSUBM407_0390
437992	CDS_nonSynon	SSUBM407_0390
437999	CDS_synon	SSUBM407_0390
438003	CDS_nonSynon	SSUBM407_0390
438014	CDS_synon	SSUBM407_0390
438041	CDS_nonSynon	SSUBM407_0390
438042	CDS_nonSynon	SSUBM407_0390
438050	CDS_synon	SSUBM407_0390
438053	CDS_synon	SSUBM407_0390
438054	CDS_nonSynon	SSUBM407_0390
438062	CDS_nonSynon	SSUBM407_0390
438063	CDS_nonSynon	SSUBM407_0390
438064	CDS_nonSynon	SSUBM407_0390
438178	CDS_synon	SSUBM407_0391
438188	CDS_synon	SSUBM407_0391
438190	CDS_synon	SSUBM407_0391
438196	CDS_synon	SSUBM407_0391
438199	CDS_synon	SSUBM407_0391
438205	CDS_synon	SSUBM407_0391
438209	CDS_nonSynon	SSUBM407_0391
438211	CDS_nonSynon	SSUBM407_0391
438226	CDS_synon	SSUBM407_0391
438229	CDS_synon	SSUBM407_0391
438235	CDS_synon	SSUBM407_0391
438247	CDS_synon	SSUBM407_0391
438253	CDS_synon	SSUBM407_0391
438262	CDS_synon	SSUBM407_0391
438268	CDS_synon	SSUBM407_0391
438274	CDS_synon	SSUBM407_0391
438277	CDS_synon	SSUBM407_0391
438280	CDS_synon	SSUBM407_0391
438283	CDS_synon	SSUBM407_0391
438286	CDS_synon	SSUBM407_0391
438289	CDS_synon	SSUBM407_0391
438301	CDS_synon	SSUBM407_0391
438305	CDS_nonSynon	SSUBM407_0391
438310	CDS_synon	SSUBM407_0391
438319	CDS_synon	SSUBM407_0391
438322	CDS_synon	SSUBM407_0391
438325	CDS_synon	SSUBM407_0391
438334	CDS_synon	SSUBM407_0391
438346	CDS_synon	SSUBM407_0391
438355	CDS_synon	SSUBM407_0391
438356	CDS_nonSynon	SSUBM407_0391
438439	CDS_synon	SSUBM407_0391
438442	CDS_synon	SSUBM407_0391
438448	CDS_synon	SSUBM407_0391
438457	CDS_synon	SSUBM407_0391
438458	CDS_nonSynon	SSUBM407_0391
438460	CDS_nonSynon	SSUBM407_0391
438718	CDS_synon	SSUBM407_0392
438723	CDS_synon	SSUBM407_0392
438732	CDS_synon	SSUBM407_0392
438738	CDS_synon	SSUBM407_0392
438748	CDS_nonSynon	SSUBM407_0392
438759	CDS_synon	SSUBM407_0392
438762	CDS_synon	SSUBM407_0392
438791	CDS_nonSynon	SSUBM407_0392
438793	CDS_nonSynon	SSUBM407_0392
438794	CDS_nonSynon	SSUBM407_0392
438795	CDS_nonSynon	SSUBM407_0392
438802	CDS_nonSynon	SSUBM407_0392
438804	CDS_nonSynon	SSUBM407_0392
438815	CDS_synon	SSUBM407_0392
438823	CDS_nonSynon	SSUBM407_0392
438831	CDS_synon	SSUBM407_0392
438832	CDS_synon	SSUBM407_0392
438834	CDS_synon	SSUBM407_0392
438837	CDS_synon	SSUBM407_0392
438855	CDS_synon	SSUBM407_0392
438858	CDS_synon	SSUBM407_0392
438864	CDS_synon	SSUBM407_0392
438867	CDS_synon	SSUBM407_0392
438873	CDS_synon	SSUBM407_0392
438885	CDS_nonSynon	SSUBM407_0392
438888	CDS_synon	SSUBM407_0392
438889	CDS_synon	SSUBM407_0392
438894	CDS_synon	SSUBM407_0392
438903	CDS_synon	SSUBM407_0392
438922	CDS_nonSynon	SSUBM407_0392
438924	CDS_nonSynon	SSUBM407_0392
438936	CDS_synon	SSUBM407_0392
438937	CDS_nonSynon	SSUBM407_0392
438945	CDS_synon	SSUBM407_0392
438948	CDS_synon	SSUBM407_0392
438950	CDS_nonSynon	SSUBM407_0392
438951	CDS_nonSynon	SSUBM407_0392
438963	CDS_synon	SSUBM407_0392
438969	CDS_synon	SSUBM407_0392
438988	CDS_nonSynon	SSUBM407_0392
439017	CDS_synon	SSUBM407_0392
439029	CDS_synon	SSUBM407_0392
439043	CDS_nonSynon	SSUBM407_0392
439044	CDS_nonSynon	SSUBM407_0392
439059	CDS_nonSynon	SSUBM407_0392
439074	CDS_synon	SSUBM407_0392
439075	CDS_synon	SSUBM407_0392
439116	CDS_synon	SSUBM407_0392
439125	CDS_synon	SSUBM407_0392
439155	CDS_nonSynon	SSUBM407_0392
439158	CDS_nonSynon	SSUBM407_0392
439159	CDS_nonSynon	SSUBM407_0392
439161	CDS_nonSynon	SSUBM407_0392
439209	CDS_synon	SSUBM407_0392
439252	CDS_synon	SSUBM407_0392
439255	CDS_nonSynon	SSUBM407_0392
439260	CDS_synon	SSUBM407_0392
439307	CDS_nonSynon	SSUBM407_0392
439404	CDS_nonSynon	SSUBM407_0392
439405	CDS_nonSynon	SSUBM407_0392
439406	CDS_nonSynon	SSUBM407_0392
439412	CDS_nonSynon	SSUBM407_0392
439413	CDS_nonSynon	SSUBM407_0392
439416	CDS_synon	SSUBM407_0392
439436	CDS_nonSynon	SSUBM407_0392
439473	CDS_synon	SSUBM407_0392
439600	CDS_synon	SSUBM407_0393
439603	CDS_synon	SSUBM407_0393
439621	CDS_synon	SSUBM407_0393
439639	CDS_synon	SSUBM407_0393
439647	CDS_nonSynon	SSUBM407_0393
439727	CDS_nonSynon	SSUBM407_0393
439732	CDS_synon	SSUBM407_0393
439792	CDS_synon	SSUBM407_0393
439795	CDS_synon	SSUBM407_0393
439796	CDS_synon	SSUBM407_0393
439801	CDS_synon	SSUBM407_0393
439852	CDS_nonSynon	SSUBM407_0393
439882	CDS_synon	SSUBM407_0393
439953	CDS_nonSynon	SSUBM407_0393
439956	CDS_nonSynon	SSUBM407_0393
439960	CDS_synon	SSUBM407_0393
439975	CDS_synon	SSUBM407_0393
439978	CDS_synon	SSUBM407_0393
439999	CDS_synon	SSUBM407_0393
440032	CDS_synon	SSUBM407_0393
440035	CDS_synon	SSUBM407_0393
440041	CDS_synon	SSUBM407_0393
440044	CDS_synon	SSUBM407_0393
440045	CDS_synon	SSUBM407_0393
440047	CDS_synon	SSUBM407_0393
440053	CDS_synon	SSUBM407_0393
440164	CDS_synon	SSUBM407_0393
440165	CDS_nonSynon	SSUBM407_0393
440168	CDS_nonSynon	SSUBM407_0393
440173	CDS_synon	SSUBM407_0393
440201	CDS_synon	SSUBM407_0393
440203	CDS_synon	SSUBM407_0393
440215	CDS_synon	SSUBM407_0393
440230	CDS_synon	SSUBM407_0393
440233	CDS_synon	SSUBM407_0393
440309	CDS_nonSynon	SSUBM407_0393
440424	CDS_synon	SSUBM407_0394
442421	CDS_synon	SSUBM407_0397
443346	CDS_synon	SSUBM407_0398
459380	CDS_synon	SSUBM407_0409
470437	CDS_nonSynon	SSUBM407_0417
472679	CDS_nonSynon	SSUBM407_0419
473137	CDS_nonSynon	SSUBM407_0420
473951	CDS_synon	SSUBM407_0420
473954	CDS_synon	SSUBM407_0420
476833	CDS_synon	SSUBM407_0423
478736	CDS_nonSynon	SSUBM407_0426
478752	CDS_nonSynon	SSUBM407_0426
479118	CDS_nonSynon	SSUBM407_0427
479119	CDS_nonSynon	SSUBM407_0427
479122	CDS_synon	SSUBM407_0427
479125	CDS_synon	SSUBM407_0427
479129	CDS_synon	SSUBM407_0427
479146	CDS_nonSynon	SSUBM407_0427
479153	CDS_nonSynon	SSUBM407_0427
479155	CDS_nonSynon	SSUBM407_0427
479164	CDS_synon	SSUBM407_0427
479168	CDS_nonSynon	SSUBM407_0427
479172	CDS_nonSynon	SSUBM407_0427
479186	CDS_nonSynon	SSUBM407_0427
479200	CDS_nonSynon	SSUBM407_0427
479212	CDS_nonSynon	SSUBM407_0427
479221	CDS_synon	SSUBM407_0427
479227	CDS_synon	SSUBM407_0427
479230	CDS_synon	SSUBM407_0427
479234	CDS_nonSynon	SSUBM407_0427
479246	CDS_synon	SSUBM407_0427
479257	CDS_nonSynon	SSUBM407_0427
479261	CDS_nonSynon	SSUBM407_0427
479271	CDS_nonSynon	SSUBM407_0427
479276	CDS_nonSynon	SSUBM407_0427
479277	CDS_nonSynon	SSUBM407_0427
479280	CDS_nonSynon	SSUBM407_0427
479308	CDS_nonSynon	SSUBM407_0427
479309	CDS_nonSynon	SSUBM407_0427
479311	CDS_nonSynon	SSUBM407_0427
479318	CDS_nonSynon	SSUBM407_0427
479319	CDS_nonSynon	SSUBM407_0427
479329	CDS_nonSynon	SSUBM407_0427
479341	CDS_nonSynon	SSUBM407_0427
480029	CDS_synon	SSUBM407_0428
481558	CDS_nonSynon	SSUBM407_0428
481564	CDS_nonSynon	SSUBM407_0428
481571	CDS_nonSynon	SSUBM407_0428
495977	CDS_synon	SSUBM407_0445
496184	CDS_synon	SSUBM407_0445
496392	CDS_nonSynon	SSUBM407_0445
499834	CDS_nonSynon	SSUBM407_0451
504018	pseudo-gene|ncRNA	SSUBM407_0455
582847	CDS_synon	SSUBM407_0526
582864	CDS_nonSynon	SSUBM407_0526
582867	CDS_nonSynon	SSUBM407_0526
583387	CDS_synon	SSUBM407_0527
583488	CDS_nonSynon	SSUBM407_0527
583535	CDS_nonSynon	SSUBM407_0527
583701	CDS_nonSynon	SSUBM407_0527
583720	CDS_synon	SSUBM407_0527
584004	CDS_synon	SSUBM407_0528
584011	CDS_nonSynon	SSUBM407_0528
585920	inter-gene-5-3	SSUBM407_m0004||SSUBM407_0531||
586196	CDS_synon	SSUBM407_0531
588095	CDS_synon	SSUBM407_0534
591178	CDS_synon	SSUBM407_0535
591577	CDS_synon	SSUBM407_0535
598105	CDS_synon	SSUBM407_0542
598881	CDS_synon	SSUBM407_0542
599120	CDS_synon	SSUBM407_0543
599136	CDS_nonSynon	SSUBM407_0543
601845	CDS_nonSynon	SSUBM407_0545
601851	CDS_synon	SSUBM407_0545
601855	CDS_nonSynon	SSUBM407_0545
602022	CDS_synon	SSUBM407_0545
602025	CDS_synon	SSUBM407_0545
603087	CDS_synon	SSUBM407_0545
603093	CDS_synon	SSUBM407_0545
603096	CDS_synon	SSUBM407_0545
603099	CDS_synon	SSUBM407_0545
603105	CDS_synon	SSUBM407_0545
603264	CDS_synon	SSUBM407_0545
603309	CDS_synon	SSUBM407_0545
603312	CDS_nonSynon	SSUBM407_0545
603316	CDS_nonSynon	SSUBM407_0545
603317	CDS_nonSynon	SSUBM407_0545
603330	CDS_synon	SSUBM407_0545
603333	CDS_synon	SSUBM407_0545
603336	CDS_synon	SSUBM407_0545
605352	CDS_nonSynon	SSUBM407_0549
605357	CDS_synon	SSUBM407_0549
605880	CDS_nonSynon	SSUBM407_0549
605885	CDS_synon	SSUBM407_0549
605903	CDS_nonSynon	SSUBM407_0549
606467	CDS_synon	SSUBM407_0549
606697	CDS_synon	SSUBM407_0550
606703	CDS_synon	SSUBM407_0550
606706	CDS_synon	SSUBM407_0550
608078	CDS_synon	SSUBM407_0551
608366	CDS_synon	SSUBM407_0551
609009	CDS_synon	SSUBM407_0552
609045	CDS_synon	SSUBM407_0552
622193	CDS_nonSynon	SSUBM407_0561
625981	CDS_synon	SSUBM407_0565
639296	CDS_synon	SSUBM407_0577
639298	CDS_nonSynon	SSUBM407_0577
639331	CDS_nonSynon	SSUBM407_0577
639348	CDS_nonSynon	SSUBM407_0577
639352	CDS_nonSynon	SSUBM407_0577
639356	CDS_synon	SSUBM407_0577
639404	CDS_synon	SSUBM407_0577
639675	CDS_synon	SSUBM407_0578
640176	CDS_synon	SSUBM407_0578
640179	CDS_synon	SSUBM407_0578
640403	CDS_nonSynon	SSUBM407_0579
645897	CDS_synon	SSUBM407_0581
645906	CDS_synon	SSUBM407_0581
645911	CDS_nonSynon	SSUBM407_0581
645912	CDS_nonSynon	SSUBM407_0581
645913	CDS_nonSynon	SSUBM407_0581
645915	CDS_nonSynon	SSUBM407_0581
647844	CDS_nonSynon	SSUBM407_0582
647965	CDS_nonSynon	SSUBM407_0582
649321	inter-gene-5-3	SSUBM407_0583||SSUBM407_0584||
649603	CDS_nonSynon	SSUBM407_0584
649944	CDS_nonSynon	SSUBM407_0584
650261	inter-gene-3-5	SSUBM407_0584||SSUBM407_0585||
650267	inter-gene-3-5	SSUBM407_0584||SSUBM407_0585||
652985	inter-gene-3-5	SSUBM407_0586||SSUBM407_0587||
653013	inter-gene-3-5	SSUBM407_0586||SSUBM407_0587||
653036	inter-gene-3-5	SSUBM407_0586||SSUBM407_0587||
653038	inter-gene-3-5	SSUBM407_0586||SSUBM407_0587||
653041	inter-gene-3-5	SSUBM407_0586||SSUBM407_0587||
653055	CDS_synon	SSUBM407_0587
653064	CDS_synon	SSUBM407_0587
653067	CDS_synon	SSUBM407_0587
653076	CDS_synon	SSUBM407_0587
653079	CDS_synon	SSUBM407_0587
653085	CDS_synon	SSUBM407_0587
673048	CDS_nonSynon	SSUBM407_0605
673282	CDS_nonSynon	SSUBM407_0605
694758	CDS_synon	SSUBM407_0624
703366	CDS_synon	SSUBM407_0635
703378	CDS_synon	SSUBM407_0635
703383	CDS_nonSynon	SSUBM407_0635
703414	CDS_synon	SSUBM407_0635
703441	CDS_synon	SSUBM407_0635
726077	CDS_synon	SSUBM407_0656
727244	CDS_nonSynon	SSUBM407_0658
812480	CDS_synon	SSUBM407_0742
812601	CDS_nonSynon	SSUBM407_0742
812611	CDS_synon	SSUBM407_0742
813096	CDS_nonSynon	SSUBM407_0742
813145	CDS_nonSynon	SSUBM407_0742
813293	CDS_synon	SSUBM407_0742
813308	CDS_synon	SSUBM407_0742
813353	CDS_synon	SSUBM407_0742
814103	CDS_synon	SSUBM407_0742
814418	CDS_synon	SSUBM407_0742
814448	CDS_synon	SSUBM407_0742
814450	CDS_synon	SSUBM407_0742
814451	CDS_synon	SSUBM407_0742
814472	inter-gene-5-3	SSUBM407_0742||SSUBM407_0743||
820292	CDS_synon	SSUBM407_0747
820299	CDS_nonSynon	SSUBM407_0747
820301	CDS_nonSynon	SSUBM407_0747
820343	CDS_nonSynon	SSUBM407_0747
820347	CDS_nonSynon	SSUBM407_0747
820604	CDS_nonSynon	SSUBM407_0748
820626	CDS_synon	SSUBM407_0748
820633	CDS_nonSynon	SSUBM407_0748
820639	CDS_nonSynon	SSUBM407_0748
820654	CDS_nonSynon	SSUBM407_0748
820755	CDS_nonSynon	SSUBM407_0748
820770	CDS_synon	SSUBM407_0748
820779	CDS_synon	SSUBM407_0748
820811	CDS_nonSynon	SSUBM407_0748
820821	CDS_synon	SSUBM407_0748
820836	CDS_synon	SSUBM407_0748
820862	CDS_nonSynon	SSUBM407_0748
820887	CDS_synon	SSUBM407_0748
820890	CDS_synon	SSUBM407_0748
820896	CDS_synon	SSUBM407_0748
820905	CDS_synon	SSUBM407_0748
820911	CDS_synon	SSUBM407_0748
820912	CDS_synon	SSUBM407_0748
820914	CDS_synon	SSUBM407_0748
820926	CDS_synon	SSUBM407_0748
820929	CDS_synon	SSUBM407_0748
820944	CDS_synon	SSUBM407_0748
820947	CDS_synon	SSUBM407_0748
820952	CDS_nonSynon	SSUBM407_0748
820953	CDS_nonSynon	SSUBM407_0748
821004	CDS_synon	SSUBM407_0748
821010	CDS_synon	SSUBM407_0748
821028	CDS_synon	SSUBM407_0748
821040	CDS_synon	SSUBM407_0748
821046	CDS_synon	SSUBM407_0748
821178	CDS_synon	SSUBM407_0748
821182	CDS_nonSynon	SSUBM407_0748
821184	CDS_nonSynon	SSUBM407_0748
821253	CDS_synon	SSUBM407_0748
821736	CDS_synon	SSUBM407_0748
821748	CDS_synon	SSUBM407_0748
822907	CDS_synon	SSUBM407_0749
823522	CDS_synon	SSUBM407_0749
823534	CDS_synon	SSUBM407_0749
823537	CDS_synon	SSUBM407_0749
823543	CDS_synon	SSUBM407_0749
823558	CDS_synon	SSUBM407_0749
837443	CDS_nonSynon	SSUBM407_0760
837463	CDS_nonSynon	SSUBM407_0760
837961	CDS_synon	SSUBM407_0761
839002	CDS_synon	SSUBM407_0761
839008	CDS_synon	SSUBM407_0761
839011	CDS_synon	SSUBM407_0761
839113	CDS_synon	SSUBM407_0761
839163	CDS_nonSynon	SSUBM407_0761
839227	CDS_synon	SSUBM407_0761
845658	CDS_synon	SSUBM407_0768
851045	CDS_synon	SSUBM407_0774
852801	CDS_nonSynon	SSUBM407_0777
852802	CDS_nonSynon	SSUBM407_0777
852804	CDS_nonSynon	SSUBM407_0777
852818	CDS_nonSynon	SSUBM407_0777
852821	CDS_nonSynon	SSUBM407_0777
852822	CDS_nonSynon	SSUBM407_0777
852826	CDS_nonSynon	SSUBM407_0777
852830	CDS_nonSynon	SSUBM407_0777
852842	CDS_nonSynon	SSUBM407_0777
852859	CDS_nonSynon	SSUBM407_0777
852861	CDS_nonSynon	SSUBM407_0777
852885	CDS_synon	SSUBM407_0777
852888	CDS_synon	SSUBM407_0777
852910	CDS_nonSynon	SSUBM407_0777
852912	CDS_nonSynon	SSUBM407_0777
852916	CDS_synon	SSUBM407_0777
852924	CDS_synon	SSUBM407_0777
852928	CDS_nonSynon	SSUBM407_0777
852951	CDS_synon	SSUBM407_0777
852952	CDS_nonSynon	SSUBM407_0777
852957	CDS_synon	SSUBM407_0777
852964	CDS_nonSynon	SSUBM407_0777
852966	CDS_nonSynon	SSUBM407_0777
852969	CDS_synon	SSUBM407_0777
852970	CDS_nonSynon	SSUBM407_0777
852974	CDS_nonSynon	SSUBM407_0777
852986	CDS_nonSynon	SSUBM407_0777
852988	CDS_nonSynon	SSUBM407_0777
852990	CDS_nonSynon	SSUBM407_0777
852996	CDS_synon	SSUBM407_0777
853002	CDS_synon	SSUBM407_0777
853003	CDS_nonSynon	SSUBM407_0777
853004	CDS_nonSynon	SSUBM407_0777
853010	CDS_nonSynon	SSUBM407_0777
853014	CDS_synon	SSUBM407_0777
853017	CDS_synon	SSUBM407_0777
853018	CDS_nonSynon	SSUBM407_0777
853020	CDS_nonSynon	SSUBM407_0777
853023	CDS_synon	SSUBM407_0777
853024	CDS_synon	SSUBM407_0777
853026	CDS_synon	SSUBM407_0777
853029	CDS_synon	SSUBM407_0777
853032	CDS_synon	SSUBM407_0777
853035	CDS_synon	SSUBM407_0777
853038	CDS_synon	SSUBM407_0777
853041	CDS_synon	SSUBM407_0777
853053	CDS_synon	SSUBM407_0777
853056	CDS_synon	SSUBM407_0777
853060	CDS_synon	SSUBM407_0777
853062	CDS_synon	SSUBM407_0777
853063	CDS_nonSynon	SSUBM407_0777
853064	CDS_nonSynon	SSUBM407_0777
853122	CDS_nonSynon	SSUBM407_0777
853126	CDS_nonSynon	SSUBM407_0777
853131	CDS_nonSynon	SSUBM407_0777
853132	CDS_nonSynon	SSUBM407_0777
853143	CDS_synon	SSUBM407_0777
853146	CDS_synon	SSUBM407_0777
853152	CDS_synon	SSUBM407_0777
853155	CDS_synon	SSUBM407_0777
853164	CDS_nonSynon	SSUBM407_0777
853167	CDS_synon	SSUBM407_0777
853191	CDS_synon	SSUBM407_0777
853194	CDS_synon	SSUBM407_0777
853197	CDS_synon	SSUBM407_0777
853204	CDS_nonSynon	SSUBM407_0777
853206	CDS_nonSynon	SSUBM407_0777
853209	CDS_synon	SSUBM407_0777
853213	CDS_nonSynon	SSUBM407_0777
914870	CDS_nonSynon	SSUBM407_0846
915126	CDS_nonSynon	SSUBM407_0846
916691	CDS_nonSynon	SSUBM407_0849
994680	CDS_synon	SSUBM407_0921
1101847	CDS_nonSynon	SSUBM407_1022
1101850	CDS_nonSynon	SSUBM407_1022
1101863	CDS_nonSynon	SSUBM407_1022
1101869	CDS_synon	SSUBM407_1022
1101870	CDS_synon	SSUBM407_1022
1102008	CDS_nonSynon	SSUBM407_1022
1103837	CDS_synon	SSUBM407_1023
1135601	CDS_synon	SSUBM407_1057
1141808	CDS_synon	SSUBM407_1065
1141880	CDS_synon	SSUBM407_1065
1141928	CDS_synon	SSUBM407_1065
1141934	CDS_synon	SSUBM407_1065
1141937	CDS_nonSynon	SSUBM407_1065
1141939	CDS_nonSynon	SSUBM407_1065
1141940	CDS_synon	SSUBM407_1065
1141979	CDS_synon	SSUBM407_1065
1141994	CDS_synon	SSUBM407_1065
1142000	CDS_nonSynon	SSUBM407_1065
1142115	CDS_nonSynon	SSUBM407_1065
1142149	CDS_nonSynon	SSUBM407_1065
1142168	CDS_synon	SSUBM407_1065
1142172	CDS_nonSynon	SSUBM407_1065
1142173	CDS_nonSynon	SSUBM407_1065
1142345	CDS_nonSynon	SSUBM407_1065
1142350	CDS_nonSynon	SSUBM407_1065
1142352	CDS_nonSynon	SSUBM407_1065
1142372	CDS_nonSynon	SSUBM407_1065
1142375	CDS_synon	SSUBM407_1065
1143137	CDS_synon	SSUBM407_1067
1143341	CDS_synon	SSUBM407_1067
1143347	CDS_synon	SSUBM407_1067
1143360	CDS_nonSynon	SSUBM407_1067
1143362	CDS_synon	SSUBM407_1067
1143367	CDS_synon	SSUBM407_1067
1143368	CDS_synon	SSUBM407_1067
1143371	CDS_synon	SSUBM407_1067
1143376	CDS_nonSynon	SSUBM407_1067
1143377	CDS_synon	SSUBM407_1067
1143380	CDS_nonSynon	SSUBM407_1067
1143389	CDS_synon	SSUBM407_1067
1143419	CDS_synon	SSUBM407_1067
1143428	CDS_synon	SSUBM407_1067
1143434	CDS_synon	SSUBM407_1067
1143722	CDS_synon	SSUBM407_1067
1143731	CDS_synon	SSUBM407_1067
1143854	CDS_synon	SSUBM407_1067
1143983	CDS_nonSynon	SSUBM407_1067
1143985	CDS_nonSynon	SSUBM407_1067
1143988	CDS_nonSynon	SSUBM407_1067
1143995	CDS_nonSynon	SSUBM407_1067
1143997	CDS_nonSynon	SSUBM407_1067
1143998	CDS_synon	SSUBM407_1067
1144001	CDS_synon	SSUBM407_1067
1144004	CDS_synon	SSUBM407_1067
1144007	CDS_synon	SSUBM407_1067
1144009	CDS_synon	SSUBM407_1067
1144010	CDS_nonSynon	SSUBM407_1067
1144013	CDS_nonSynon	SSUBM407_1067
1144018	CDS_synon	SSUBM407_1067
1144026	CDS_nonSynon	SSUBM407_1067
1144027	CDS_nonSynon	SSUBM407_1067
1144031	CDS_synon	SSUBM407_1067
1144049	CDS_nonSynon	SSUBM407_1067
1144130	CDS_synon	SSUBM407_1067
1144415	CDS_synon	SSUBM407_1067
1144426	CDS_nonSynon	SSUBM407_1067
1144427	CDS_synon	SSUBM407_1067
1144444	CDS_nonSynon	SSUBM407_1067
1144905	CDS_nonSynon	SSUBM407_1067
1145248	CDS_synon	SSUBM407_1068
1145392	CDS_synon	SSUBM407_1068
1147643	CDS_synon	SSUBM407_1070
1147645	CDS_synon	SSUBM407_1070
1147648	CDS_nonSynon	SSUBM407_1070
1147657	CDS_nonSynon	SSUBM407_1070
1147658	CDS_synon	SSUBM407_1070
1147664	CDS_synon	SSUBM407_1070
1147671	CDS_nonSynon	SSUBM407_1070
1158429	inter-gene-3-5	SSUBM407_1077||SSUBM407_1078||
1160914	CDS_synon	SSUBM407_1080
1160963	CDS_synon	SSUBM407_1080
1160966	CDS_synon	SSUBM407_1080
1160974	CDS_nonSynon	SSUBM407_1080
1160980	CDS_nonSynon	SSUBM407_1080
1161333	CDS_nonSynon	SSUBM407_1080
1161344	CDS_synon	SSUBM407_1080
1161348	CDS_nonSynon	SSUBM407_1080
1161355	CDS_nonSynon	SSUBM407_1080
1161359	CDS_synon	SSUBM407_1080
1161362	CDS_synon	SSUBM407_1080
1161365	CDS_synon	SSUBM407_1080
1161367	CDS_synon	SSUBM407_1080
1161373	CDS_nonSynon	SSUBM407_1080
1161377	CDS_synon	SSUBM407_1080
1161379	CDS_synon	SSUBM407_1080
1161380	CDS_synon	SSUBM407_1080
1161401	CDS_synon	SSUBM407_1080
1161404	CDS_synon	SSUBM407_1080
1161416	CDS_synon	SSUBM407_1080
1161443	CDS_synon	SSUBM407_1080
1161455	CDS_synon	SSUBM407_1080
1161467	CDS_synon	SSUBM407_1080
1161503	CDS_synon	SSUBM407_1080
1161602	CDS_synon	SSUBM407_1080
1161605	CDS_synon	SSUBM407_1080
1161619	CDS_synon	SSUBM407_1080
1161625	CDS_nonSynon	SSUBM407_1080
1161626	CDS_synon	SSUBM407_1080
1161638	CDS_synon	SSUBM407_1080
1161668	CDS_synon	SSUBM407_1080
1161673	CDS_nonSynon	SSUBM407_1080
1161680	CDS_synon	SSUBM407_1080
1161683	CDS_synon	SSUBM407_1080
1161728	CDS_synon	SSUBM407_1080
1161740	CDS_synon	SSUBM407_1080
1161743	CDS_synon	SSUBM407_1080
1162210	CDS_synon	SSUBM407_1081
1162369	CDS_synon	SSUBM407_1081
1162393	CDS_synon	SSUBM407_1081
1162609	CDS_synon	SSUBM407_1081
1162627	CDS_synon	SSUBM407_1081
1162648	CDS_synon	SSUBM407_1081
1163439	CDS_synon	SSUBM407_1082
1163836	CDS_synon	SSUBM407_1083
1164779	CDS_nonSynon	SSUBM407_1084
1164807	CDS_nonSynon	SSUBM407_1084
1175581	CDS_nonSynon	SSUBM407_1095
1175589	CDS_nonSynon	SSUBM407_1095
1177465	CDS_synon	SSUBM407_1095
1179345	CDS_synon	SSUBM407_1096
1179348	CDS_synon	SSUBM407_1096
1180871	inter-gene-5-3	SSUBM407_1097||SSUBM407_1098||
1180950	CDS_nonSynon	SSUBM407_1098
1180951	CDS_nonSynon	SSUBM407_1098
1180952	CDS_synon	SSUBM407_1098
1180978	CDS_nonSynon	SSUBM407_1098
1180979	CDS_synon	SSUBM407_1098
1180990	CDS_nonSynon	SSUBM407_1098
1181003	CDS_synon	SSUBM407_1098
1181009	CDS_synon	SSUBM407_1098
1181027	CDS_synon	SSUBM407_1098
1181145	CDS_nonSynon	SSUBM407_1098
1181159	CDS_synon	SSUBM407_1098
1181164	CDS_synon	SSUBM407_1098
1181176	CDS_nonSynon	SSUBM407_1098
1181186	CDS_nonSynon	SSUBM407_1098
1181188	CDS_nonSynon	SSUBM407_1098
1181194	CDS_nonSynon	SSUBM407_1098
1181198	CDS_nonSynon	SSUBM407_1098
1181209	CDS_nonSynon	SSUBM407_1098
1181213	CDS_nonSynon	SSUBM407_1098
1181218	CDS_nonSynon	SSUBM407_1098
1181219	CDS_synon	SSUBM407_1098
1181222	CDS_nonSynon	SSUBM407_1098
1181224	CDS_nonSynon	SSUBM407_1098
1181225	CDS_synon	SSUBM407_1098
1181232	CDS_nonSynon	SSUBM407_1098
1181234	CDS_synon	SSUBM407_1098
1181251	CDS_nonSynon	SSUBM407_1098
1181255	CDS_synon	SSUBM407_1098
1181260	CDS_synon	SSUBM407_1098
1181265	CDS_nonSynon	SSUBM407_1098
1181285	CDS_synon	SSUBM407_1098
1181291	CDS_synon	SSUBM407_1098
1181300	CDS_synon	SSUBM407_1098
1181303	CDS_synon	SSUBM407_1098
1181306	CDS_synon	SSUBM407_1098
1181316	CDS_nonSynon	SSUBM407_1098
1181321	CDS_synon	SSUBM407_1098
1181344	CDS_nonSynon	SSUBM407_1098
1181351	CDS_synon	SSUBM407_1098
1181364	CDS_nonSynon	SSUBM407_1098
1181370	CDS_nonSynon	SSUBM407_1098
1181397	CDS_nonSynon	SSUBM407_1098
1181399	CDS_synon	SSUBM407_1098
1181408	CDS_synon	SSUBM407_1098
1181457	inter-gene-5-3	SSUBM407_1098||SSUBM407_1099||
1181467	inter-gene-5-3	SSUBM407_1098||SSUBM407_1099||
1181479	inter-gene-5-3	SSUBM407_1098||SSUBM407_1099||
1228386	CDS_synon	SSUBM407_1149
1228407	CDS_synon	SSUBM407_1149
1228536	CDS_synon	SSUBM407_1149
1229244	CDS_synon	SSUBM407_1149
1229399	CDS_nonSynon	SSUBM407_1149
1229400	CDS_synon	SSUBM407_1149
1229406	CDS_synon	SSUBM407_1149
1229419	CDS_nonSynon	SSUBM407_1149
1229427	CDS_synon	SSUBM407_1149
1229520	CDS_synon	SSUBM407_1149
1229683	inter-gene-5-3	SSUBM407_1149||SSUBM407_1150||
1229708	inter-gene-5-3	SSUBM407_1149||SSUBM407_1150||
1229718	inter-gene-5-3	SSUBM407_1149||SSUBM407_1150||
1229719	inter-gene-5-3	SSUBM407_1149||SSUBM407_1150||
1229722	inter-gene-5-3	SSUBM407_1149||SSUBM407_1150||
1229737	inter-gene-5-3	SSUBM407_1149||SSUBM407_1150||
1229740	inter-gene-5-3	SSUBM407_1149||SSUBM407_1150||
1229749	inter-gene-5-3	SSUBM407_1149||SSUBM407_1150||
1229755	inter-gene-5-3	SSUBM407_1149||SSUBM407_1150||
1229756	inter-gene-5-3	SSUBM407_1149||SSUBM407_1150||
1231120	CDS_nonSynon	SSUBM407_1151
1241521	CDS_synon	SSUBM407_1159
1241551	CDS_synon	SSUBM407_1159
1241566	CDS_nonSynon	SSUBM407_1159
1241568	CDS_nonSynon	SSUBM407_1159
1241581	CDS_synon	SSUBM407_1159
1241691	CDS_nonSynon	SSUBM407_1159
1242052	CDS_synon	SSUBM407_1159
1242235	CDS_synon	SSUBM407_1159
1242271	CDS_synon	SSUBM407_1159
1242274	CDS_synon	SSUBM407_1159
1242280	CDS_nonSynon	SSUBM407_1159
1242281	CDS_nonSynon	SSUBM407_1159
1242286	CDS_synon	SSUBM407_1159
1242289	CDS_nonSynon	SSUBM407_1159
1242301	CDS_nonSynon	SSUBM407_1159
1242304	CDS_synon	SSUBM407_1159
1242307	CDS_synon	SSUBM407_1159
1242310	CDS_synon	SSUBM407_1159
1242517	CDS_synon	SSUBM407_1160
1242526	CDS_synon	SSUBM407_1160
1242580	CDS_synon	SSUBM407_1160
1242595	CDS_synon	SSUBM407_1160
1242619	CDS_synon	SSUBM407_1160
1242625	CDS_synon	SSUBM407_1160
1242628	CDS_nonSynon	SSUBM407_1160
1242634	CDS_synon	SSUBM407_1160
1242637	CDS_synon	SSUBM407_1160
1242643	CDS_nonSynon	SSUBM407_1160
1242645	CDS_nonSynon	SSUBM407_1160
1242649	CDS_synon	SSUBM407_1160
1242655	CDS_synon	SSUBM407_1160
1242666	CDS_nonSynon	SSUBM407_1160
1242669	CDS_synon	SSUBM407_1160
1242682	CDS_synon	SSUBM407_1160
1242699	CDS_nonSynon	SSUBM407_1160
1242703	CDS_synon	SSUBM407_1160
1242710	CDS_nonSynon	SSUBM407_1160
1242716	CDS_nonSynon	SSUBM407_1160
1242729	CDS_nonSynon	SSUBM407_1160
1243033	CDS_synon	SSUBM407_1160
1243095	CDS_nonSynon	SSUBM407_1160
1243096	CDS_synon	SSUBM407_1160
1243099	CDS_synon	SSUBM407_1160
1243101	CDS_synon	SSUBM407_1160
1243123	CDS_synon	SSUBM407_1160
1243129	CDS_synon	SSUBM407_1160
1243132	CDS_synon	SSUBM407_1160
1243135	CDS_synon	SSUBM407_1160
1243140	CDS_nonSynon	SSUBM407_1160
1243153	CDS_synon	SSUBM407_1160
1243156	CDS_nonSynon	SSUBM407_1160
1243157	CDS_nonSynon	SSUBM407_1160
1243174	CDS_synon	SSUBM407_1160
1243192	CDS_synon	SSUBM407_1160
1243195	CDS_synon	SSUBM407_1160
1243213	CDS_synon	SSUBM407_1160
1243225	CDS_synon	SSUBM407_1160
1243228	CDS_synon	SSUBM407_1160
1243234	CDS_synon	SSUBM407_1160
1243237	CDS_synon	SSUBM407_1160
1243240	CDS_synon	SSUBM407_1160
1243243	CDS_synon	SSUBM407_1160
1243246	CDS_synon	SSUBM407_1160
1243318	CDS_synon	SSUBM407_1160
1243351	CDS_synon	SSUBM407_1160
1243366	CDS_synon	SSUBM407_1160
1243402	CDS_synon	SSUBM407_1160
1243405	CDS_synon	SSUBM407_1160
1243477	CDS_synon	SSUBM407_1160
1243495	CDS_synon	SSUBM407_1160
1264951	CDS_synon	SSUBM407_1180
1284940	inter-gene-5-3	SSUBM407_1195||SSUBM407_1196||
1286725	inter-gene-3-5	SSUBM407_1196||SSUBM407_1197||
1287261	CDS_nonSynon	SSUBM407_1197
1287273	CDS_nonSynon	SSUBM407_1197
1287274	CDS_nonSynon	SSUBM407_1197
1287280	CDS_synon	SSUBM407_1197
1287281	CDS_nonSynon	SSUBM407_1197
1287284	CDS_nonSynon	SSUBM407_1197
1287289	CDS_synon	SSUBM407_1197
1287296	CDS_nonSynon	SSUBM407_1197
1287298	CDS_nonSynon	SSUBM407_1197
1287304	CDS_synon	SSUBM407_1197
1287308	CDS_synon	SSUBM407_1197
1287310	CDS_synon	SSUBM407_1197
1287343	CDS_synon	SSUBM407_1197
1289919	CDS_synon	SSUBM407_1201
1290015	CDS_synon	SSUBM407_1201
1290018	CDS_synon	SSUBM407_1201
1290024	CDS_synon	SSUBM407_1201
1290047	CDS_nonSynon	SSUBM407_1201
1290048	CDS_synon	SSUBM407_1201
1290051	CDS_synon	SSUBM407_1201
1290063	CDS_synon	SSUBM407_1201
1290065	CDS_synon	SSUBM407_1201
1290069	CDS_synon	SSUBM407_1201
1290077	CDS_nonSynon	SSUBM407_1201
1290083	CDS_synon	SSUBM407_1201
1290093	CDS_synon	SSUBM407_1201
1290099	CDS_synon	SSUBM407_1201
1290107	CDS_synon	SSUBM407_1201
1290108	CDS_synon	SSUBM407_1201
1290115	CDS_nonSynon	SSUBM407_1201
1290120	CDS_nonSynon	SSUBM407_1201
1290131	CDS_nonSynon	SSUBM407_1201
1290150	CDS_nonSynon	SSUBM407_1201
1290152	CDS_nonSynon	SSUBM407_1201
1290154	CDS_nonSynon	SSUBM407_1201
1290204	CDS_nonSynon	SSUBM407_1201
1290219	CDS_synon	SSUBM407_1201
1290243	CDS_synon	SSUBM407_1201
1290258	CDS_synon	SSUBM407_1201
1290264	CDS_synon	SSUBM407_1201
1290306	CDS_synon	SSUBM407_1201
1290621	CDS_synon	SSUBM407_1201
1290641	CDS_nonSynon	SSUBM407_1201
1290648	CDS_synon	SSUBM407_1201
1290654	CDS_synon	SSUBM407_1201
1290663	CDS_synon	SSUBM407_1201
1290666	CDS_synon	SSUBM407_1201
1290738	CDS_nonSynon	SSUBM407_1201
1290744	CDS_synon	SSUBM407_1201
1291266	CDS_nonSynon	SSUBM407_1202
1291276	CDS_nonSynon	SSUBM407_1202
1292096	CDS_nonSynon	SSUBM407_1203
1292107	CDS_synon	SSUBM407_1203
1292110	CDS_synon	SSUBM407_1203
1292188	CDS_synon	SSUBM407_1203
1292209	CDS_synon	SSUBM407_1203
1292212	CDS_synon	SSUBM407_1203
1292220	CDS_nonSynon	SSUBM407_1203
1292221	CDS_synon	SSUBM407_1203
1292230	CDS_synon	SSUBM407_1203
1292233	CDS_synon	SSUBM407_1203
1292242	CDS_synon	SSUBM407_1203
1292254	CDS_synon	SSUBM407_1203
1292266	CDS_synon	SSUBM407_1203
1292272	CDS_synon	SSUBM407_1203
1292275	CDS_nonSynon	SSUBM407_1203
1292277	CDS_nonSynon	SSUBM407_1203
1292284	CDS_synon	SSUBM407_1203
1292322	CDS_nonSynon	SSUBM407_1203
1292365	CDS_synon	SSUBM407_1203
1292419	CDS_synon	SSUBM407_1203
1293963	CDS_synon	SSUBM407_1205
1295836	inter-gene-3-5	SSUBM407_1207||SSUBM407_1208||
1298928	inter-gene-5-3	SSUBM407_1210||SSUBM407_1211||
1299280	CDS_synon	SSUBM407_1211
1300072	CDS_nonSynon	SSUBM407_1213
1300077	CDS_nonSynon	SSUBM407_1213
1300112	CDS_synon	SSUBM407_1213
1321602	CDS_synon	SSUBM407_1234
1327841	inter-gene-5-3	SSUBM407_1236||SSUBM407_1237||
1327864	inter-gene-5-3	SSUBM407_1236||SSUBM407_1237||
1329208	pseudo-gene|ncRNA	SSUBM407_1237
1329209	pseudo-gene|ncRNA	SSUBM407_1237
1329211	pseudo-gene|ncRNA	SSUBM407_1237
1329212	pseudo-gene|ncRNA	SSUBM407_1237
1329215	pseudo-gene|ncRNA	SSUBM407_1237
1329218	pseudo-gene|ncRNA	SSUBM407_1237
1329220	pseudo-gene|ncRNA	SSUBM407_1237
1329221	pseudo-gene|ncRNA	SSUBM407_1237
1329223	pseudo-gene|ncRNA	SSUBM407_1237
1329227	pseudo-gene|ncRNA	SSUBM407_1237
1329239	pseudo-gene|ncRNA	SSUBM407_1237
1329244	pseudo-gene|ncRNA	SSUBM407_1237
1329402	CDS_synon	SSUBM407_1238
1329405	CDS_synon	SSUBM407_1238
1329408	CDS_synon	SSUBM407_1238
1329414	CDS_synon	SSUBM407_1238
1329421	CDS_nonSynon	SSUBM407_1238
1329425	CDS_nonSynon	SSUBM407_1238
1329426	CDS_nonSynon	SSUBM407_1238
1329428	CDS_nonSynon	SSUBM407_1238
1329429	CDS_synon	SSUBM407_1238
1329432	CDS_nonSynon	SSUBM407_1238
1329435	CDS_nonSynon	SSUBM407_1238
1329436	CDS_nonSynon	SSUBM407_1238
1329438	CDS_synon	SSUBM407_1238
1329441	CDS_synon	SSUBM407_1238
1329747	CDS_synon	SSUBM407_1238
1332279	inter-gene-5-3	SSUBM407_1239||SSUBM407_1240||
1332280	inter-gene-5-3	SSUBM407_1239||SSUBM407_1240||
1332710	CDS_synon	SSUBM407_1240
1332713	CDS_nonSynon	SSUBM407_1240
1332716	CDS_nonSynon	SSUBM407_1240
1332717	CDS_synon	SSUBM407_1240
1332720	CDS_nonSynon	SSUBM407_1240
1332721	CDS_nonSynon	SSUBM407_1240
1332722	CDS_nonSynon	SSUBM407_1240
1334407	CDS_nonSynon	SSUBM407_1242
1334897	CDS_synon	SSUBM407_1242
1335150	inter-gene-5-3	SSUBM407_1242||SSUBM407_1243||
1338179	CDS_nonSynon	SSUBM407_1246
1338181	CDS_nonSynon	SSUBM407_1246
1338188	CDS_synon	SSUBM407_1246
1338194	CDS_synon	SSUBM407_1246
1338208	CDS_synon	SSUBM407_1246
1338245	CDS_synon	SSUBM407_1246
1338248	CDS_synon	SSUBM407_1246
1338302	CDS_synon	SSUBM407_1246
1338306	CDS_nonSynon	SSUBM407_1246
1338310	CDS_nonSynon	SSUBM407_1246
1344167	CDS_synon	SSUBM407_1252
1391606	CDS_nonSynon	SSUBM407_1304
1391680	inter-gene-5-3	SSUBM407_1304||SSUBM407_1305||
1395372	CDS_nonSynon	SSUBM407_1306
1408530	CDS_nonSynon	SSUBM407_1319
1408562	CDS_nonSynon	SSUBM407_1319
1409172	CDS_nonSynon	SSUBM407_1319
1409174	CDS_nonSynon	SSUBM407_1319
1409175	CDS_synon	SSUBM407_1319
1409193	CDS_synon	SSUBM407_1319
1409226	CDS_nonSynon	SSUBM407_1319
1409228	CDS_nonSynon	SSUBM407_1319
1409246	CDS_nonSynon	SSUBM407_1319
1409262	CDS_nonSynon	SSUBM407_1319
1409263	CDS_nonSynon	SSUBM407_1319
1409264	CDS_nonSynon	SSUBM407_1319
1409274	CDS_synon	SSUBM407_1319
1409277	CDS_nonSynon	SSUBM407_1319
1409280	CDS_synon	SSUBM407_1319
1409292	CDS_synon	SSUBM407_1319
1409295	CDS_nonSynon	SSUBM407_1319
1409298	CDS_synon	SSUBM407_1319
1409304	CDS_synon	SSUBM407_1319
1409313	CDS_synon	SSUBM407_1319
1409328	CDS_synon	SSUBM407_1319
1409334	CDS_synon	SSUBM407_1319
1409337	CDS_synon	SSUBM407_1319
1409343	CDS_synon	SSUBM407_1319
1409352	CDS_synon	SSUBM407_1319
1409360	CDS_nonSynon	SSUBM407_1319
1409361	CDS_synon	SSUBM407_1319
1409364	CDS_synon	SSUBM407_1319
1409367	CDS_nonSynon	SSUBM407_1319
1409424	CDS_synon	SSUBM407_1319
1409427	CDS_synon	SSUBM407_1319
1409442	CDS_synon	SSUBM407_1319
1409448	CDS_nonSynon	SSUBM407_1319
1409449	CDS_nonSynon	SSUBM407_1319
1409460	CDS_synon	SSUBM407_1319
1409467	CDS_nonSynon	SSUBM407_1319
1409470	CDS_nonSynon	SSUBM407_1319
1409482	CDS_nonSynon	SSUBM407_1319
1409484	CDS_nonSynon	SSUBM407_1319
1409486	CDS_nonSynon	SSUBM407_1319
1409490	CDS_nonSynon	SSUBM407_1319
1409491	CDS_nonSynon	SSUBM407_1319
1409493	CDS_synon	SSUBM407_1319
1409517	CDS_synon	SSUBM407_1319
1409520	CDS_nonSynon	SSUBM407_1319
1409522	CDS_nonSynon	SSUBM407_1319
1409547	CDS_synon	SSUBM407_1319
1409565	CDS_synon	SSUBM407_1319
1409586	CDS_nonSynon	SSUBM407_1319
1409589	CDS_nonSynon	SSUBM407_1319
1409590	CDS_nonSynon	SSUBM407_1319
1409592	CDS_synon	SSUBM407_1319
1409595	CDS_synon	SSUBM407_1319
1409600	CDS_nonSynon	SSUBM407_1319
1409610	CDS_synon	SSUBM407_1319
1409613	CDS_synon	SSUBM407_1319
1409618	CDS_nonSynon	SSUBM407_1319
1409619	CDS_synon	SSUBM407_1319
1409622	CDS_synon	SSUBM407_1319
1409642	CDS_nonSynon	SSUBM407_1319
1409646	CDS_nonSynon	SSUBM407_1319
1409649	CDS_nonSynon	SSUBM407_1319
1409663	CDS_nonSynon	SSUBM407_1319
1409664	CDS_nonSynon	SSUBM407_1319
1409716	CDS_nonSynon	SSUBM407_1319
1409747	CDS_nonSynon	SSUBM407_1319
1409748	CDS_synon	SSUBM407_1319
1409751	CDS_synon	SSUBM407_1319
1409805	CDS_synon	SSUBM407_1319
1409811	CDS_synon	SSUBM407_1319
1409820	CDS_synon	SSUBM407_1319
1409834	CDS_synon	SSUBM407_1319
1409835	CDS_nonSynon	SSUBM407_1319
1409836	CDS_nonSynon	SSUBM407_1319
1409858	CDS_nonSynon	SSUBM407_1319
1409859	CDS_synon	SSUBM407_1319
1409868	CDS_synon	SSUBM407_1319
1409870	CDS_synon	SSUBM407_1319
1409871	CDS_nonSynon	SSUBM407_1319
1409891	CDS_nonSynon	SSUBM407_1319
1409904	CDS_synon	SSUBM407_1319
1409910	CDS_synon	SSUBM407_1319
1409922	CDS_synon	SSUBM407_1319
1409937	CDS_synon	SSUBM407_1319
1409946	CDS_synon	SSUBM407_1319
1409955	CDS_synon	SSUBM407_1319
1409973	inter-gene-5-3	SSUBM407_1319||SSUBM407_1320||
1409985	inter-gene-5-3	SSUBM407_1319||SSUBM407_1320||
1410056	CDS_synon	SSUBM407_1320
1410063	CDS_synon	SSUBM407_1320
1410081	CDS_synon	SSUBM407_1320
1410087	CDS_synon	SSUBM407_1320
1410090	CDS_synon	SSUBM407_1320
1410108	CDS_nonSynon	SSUBM407_1320
1410129	CDS_synon	SSUBM407_1320
1410135	CDS_synon	SSUBM407_1320
1410144	CDS_synon	SSUBM407_1320
1415128	CDS_nonSynon	SSUBM407_1323
1415139	CDS_synon	SSUBM407_1323
1415148	CDS_synon	SSUBM407_1323
1415154	CDS_synon	SSUBM407_1323
1415157	CDS_synon	SSUBM407_1323
1415166	CDS_synon	SSUBM407_1323
1415172	CDS_synon	SSUBM407_1323
1415178	CDS_synon	SSUBM407_1323
1415181	CDS_synon	SSUBM407_1323
1415184	CDS_synon	SSUBM407_1323
1415185	CDS_synon	SSUBM407_1323
1415199	CDS_synon	SSUBM407_1323
1415205	CDS_synon	SSUBM407_1323
1415208	CDS_synon	SSUBM407_1323
1415215	CDS_nonSynon	SSUBM407_1323
1415367	CDS_nonSynon	SSUBM407_1323
1415370	CDS_nonSynon	SSUBM407_1323
1415373	CDS_synon	SSUBM407_1323
1415392	CDS_nonSynon	SSUBM407_1323
1415394	CDS_nonSynon	SSUBM407_1323
1415397	CDS_synon	SSUBM407_1323
1415406	CDS_synon	SSUBM407_1323
1415407	CDS_synon	SSUBM407_1323
1415409	CDS_synon	SSUBM407_1323
1415415	CDS_synon	SSUBM407_1323
1415421	CDS_synon	SSUBM407_1323
1415424	CDS_synon	SSUBM407_1323
1415439	CDS_nonSynon	SSUBM407_1323
1427350	inter-gene-5-3	SSUBM407_1334||SSUBM407_1335||
1427384	inter-gene-5-3	SSUBM407_1334||SSUBM407_1335||
1427392	inter-gene-5-3	SSUBM407_1334||SSUBM407_1335||
1428921	CDS_synon	SSUBM407_1337
1429192	CDS_nonSynon	SSUBM407_1338
1429194	CDS_nonSynon	SSUBM407_1338
1432752	CDS_synon	SSUBM407_1342
1432768	CDS_nonSynon	SSUBM407_1342
1432860	CDS_synon	SSUBM407_1342
1432863	CDS_synon	SSUBM407_1342
1432872	CDS_synon	SSUBM407_1342
1432899	CDS_synon	SSUBM407_1342
1432902	CDS_synon	SSUBM407_1342
1432908	CDS_synon	SSUBM407_1342
1432924	CDS_nonSynon	SSUBM407_1342
1432964	CDS_nonSynon	SSUBM407_1342
1432977	CDS_synon	SSUBM407_1342
1432988	CDS_nonSynon	SSUBM407_1342
1432990	CDS_nonSynon	SSUBM407_1342
1433004	CDS_synon	SSUBM407_1342
1433010	CDS_synon	SSUBM407_1342
1433027	CDS_nonSynon	SSUBM407_1342
1433030	CDS_nonSynon	SSUBM407_1342
1433036	CDS_synon	SSUBM407_1342
1433049	CDS_synon	SSUBM407_1342
1433055	CDS_synon	SSUBM407_1342
1433058	CDS_synon	SSUBM407_1342
1433082	CDS_synon	SSUBM407_1342
1433109	CDS_synon	SSUBM407_1342
1433127	CDS_synon	SSUBM407_1342
1433169	CDS_synon	SSUBM407_1342
1433174	CDS_nonSynon	SSUBM407_1342
1433175	CDS_nonSynon	SSUBM407_1342
1433176	CDS_nonSynon	SSUBM407_1342
1433181	CDS_synon	SSUBM407_1342
1433184	CDS_synon	SSUBM407_1342
1433213	CDS_nonSynon	SSUBM407_1342
1433214	CDS_synon	SSUBM407_1342
1433216	CDS_synon	SSUBM407_1342
1433217	CDS_synon	SSUBM407_1342
1433235	CDS_nonSynon	SSUBM407_1342
1433249	CDS_nonSynon	SSUBM407_1342
1433252	CDS_nonSynon	SSUBM407_1342
1433286	CDS_synon	SSUBM407_1342
1433293	CDS_nonSynon	SSUBM407_1342
1433304	CDS_synon	SSUBM407_1342
1433310	CDS_synon	SSUBM407_1342
1433313	CDS_synon	SSUBM407_1342
1433333	CDS_nonSynon	SSUBM407_1342
1433340	CDS_synon	SSUBM407_1342
1433352	CDS_synon	SSUBM407_1342
1433358	CDS_synon	SSUBM407_1342
1433361	CDS_synon	SSUBM407_1342
1433364	CDS_synon	SSUBM407_1342
1433370	CDS_synon	SSUBM407_1342
1433433	CDS_synon	SSUBM407_1342
1433454	CDS_synon	SSUBM407_1342
1433466	CDS_synon	SSUBM407_1342
1433469	CDS_nonSynon	SSUBM407_1342
1433474	CDS_nonSynon	SSUBM407_1342
1433481	CDS_synon	SSUBM407_1342
1433484	CDS_synon	SSUBM407_1342
1433496	CDS_synon	SSUBM407_1342
1433499	CDS_synon	SSUBM407_1342
1433505	CDS_synon	SSUBM407_1342
1433508	CDS_synon	SSUBM407_1342
1433511	CDS_synon	SSUBM407_1342
1433519	CDS_nonSynon	SSUBM407_1342
1433523	CDS_synon	SSUBM407_1342
1433527	CDS_nonSynon	SSUBM407_1342
1433561	CDS_nonSynon	SSUBM407_1342
1433567	CDS_nonSynon	SSUBM407_1342
1433568	CDS_nonSynon	SSUBM407_1342
1433571	CDS_synon	SSUBM407_1342
1433574	CDS_synon	SSUBM407_1342
1433580	CDS_synon	SSUBM407_1342
1433583	CDS_synon	SSUBM407_1342
1433588	CDS_nonSynon	SSUBM407_1342
1433591	CDS_synon	SSUBM407_1342
1433603	CDS_nonSynon	SSUBM407_1342
1433923	CDS_nonSynon	SSUBM407_1342
1433924	CDS_nonSynon	SSUBM407_1342
1433928	CDS_synon	SSUBM407_1342
1433930	CDS_synon	SSUBM407_1342
1434024	CDS_synon	SSUBM407_1342
1434036	CDS_synon	SSUBM407_1342
1434042	CDS_synon	SSUBM407_1342
1434045	CDS_synon	SSUBM407_1342
1434047	CDS_synon	SSUBM407_1342
1434285	CDS_synon	SSUBM407_1342
1434608	CDS_nonSynon	SSUBM407_1342
1434609	CDS_synon	SSUBM407_1342
1434621	CDS_synon	SSUBM407_1342
1434624	CDS_synon	SSUBM407_1342
1434627	CDS_synon	SSUBM407_1342
1434630	CDS_synon	SSUBM407_1342
1434636	CDS_nonSynon	SSUBM407_1342
1434708	CDS_synon	SSUBM407_1342
1434881	CDS_nonSynon	SSUBM407_1342
1434948	inter-gene-5-3	SSUBM407_1342||SSUBM407_1343||
1435458	CDS_synon	SSUBM407_1343
1435464	CDS_synon	SSUBM407_1343
1435510	CDS_nonSynon	SSUBM407_1343
1435513	CDS_nonSynon	SSUBM407_1343
1435515	CDS_synon	SSUBM407_1343
1435517	CDS_synon	SSUBM407_1343
1435524	CDS_synon	SSUBM407_1343
1435530	CDS_synon	SSUBM407_1343
1435536	CDS_synon	SSUBM407_1343
1435544	CDS_synon	SSUBM407_1343
1435557	CDS_synon	SSUBM407_1343
1435560	CDS_nonSynon	SSUBM407_1343
1435563	CDS_synon	SSUBM407_1343
1447545	CDS_synon	SSUBM407_1352
1447569	CDS_nonSynon	SSUBM407_1352
1452571	CDS_synon	SSUBM407_1358
1452577	CDS_nonSynon	SSUBM407_1358
1452579	CDS_nonSynon	SSUBM407_1358
1452589	CDS_nonSynon	SSUBM407_1358
1452592	CDS_nonSynon	SSUBM407_1358
1452600	CDS_nonSynon	SSUBM407_1358
1460103	CDS_synon	SSUBM407_1367
1460559	CDS_synon	SSUBM407_1367
1460603	CDS_nonSynon	SSUBM407_1367
1460796	CDS_synon	SSUBM407_1367
1460805	CDS_synon	SSUBM407_1367
1460816	CDS_nonSynon	SSUBM407_1367
1460826	CDS_synon	SSUBM407_1367
1460829	CDS_nonSynon	SSUBM407_1367
1460841	CDS_synon	SSUBM407_1367
1460847	CDS_synon	SSUBM407_1367
1460850	CDS_synon	SSUBM407_1367
1460859	CDS_synon	SSUBM407_1367
1460868	CDS_synon	SSUBM407_1367
1460877	CDS_nonSynon	SSUBM407_1367
1460879	CDS_nonSynon	SSUBM407_1367
1460892	CDS_synon	SSUBM407_1367
1460916	CDS_synon	SSUBM407_1367
1460919	CDS_synon	SSUBM407_1367
1460931	CDS_synon	SSUBM407_1367
1460937	CDS_synon	SSUBM407_1367
1460952	CDS_synon	SSUBM407_1367
1460961	CDS_synon	SSUBM407_1367
1460967	CDS_synon	SSUBM407_1367
1460978	CDS_nonSynon	SSUBM407_1367
1461030	CDS_synon	SSUBM407_1367
1461768	CDS_synon	SSUBM407_1368
1462023	CDS_nonSynon	SSUBM407_1368
1463010	inter-gene-3-5	SSUBM407_1369||SSUBM407_1370||
1471671	CDS_nonSynon	SSUBM407_1379
1471673	CDS_synon	SSUBM407_1379
1471676	CDS_synon	SSUBM407_1379
1471689	CDS_nonSynon	SSUBM407_1379
1471691	CDS_synon	SSUBM407_1379
1471694	CDS_nonSynon	SSUBM407_1379
1471700	CDS_synon	SSUBM407_1379
1471703	CDS_synon	SSUBM407_1379
1471706	CDS_synon	SSUBM407_1379
1471712	CDS_synon	SSUBM407_1379
1471716	CDS_nonSynon	SSUBM407_1379
1472483	CDS_synon	SSUBM407_1379
1472835	inter-gene-5-3	SSUBM407_1379||SSUBM407_1380||
1497617	CDS_nonSynon	SSUBM407_1403
1497800	CDS_synon	SSUBM407_1403
1500455	inter-gene-5-3	SSUBM407_1404||SSUBM407_1405||
1501175	CDS_synon	SSUBM407_1406
1501319	CDS_nonSynon	SSUBM407_1406
1518828	inter-gene-5-3	SSUBM407_t0050||SSUBM407_1432||
1520002	CDS_synon	SSUBM407_1432
1526957	CDS_synon	SSUBM407_1439
1526966	CDS_synon	SSUBM407_1439
1526971	CDS_nonSynon	SSUBM407_1439
1526972	CDS_synon	SSUBM407_1439
1526974	CDS_synon	SSUBM407_1439
1527122	CDS_synon	SSUBM407_1439
1527218	CDS_synon	SSUBM407_1439
1527227	CDS_synon	SSUBM407_1439
1527540	CDS_nonSynon	SSUBM407_1440
1527544	CDS_synon	SSUBM407_1440
1527547	CDS_synon	SSUBM407_1440
1527564	CDS_synon	SSUBM407_1440
1527568	CDS_nonSynon	SSUBM407_1440
1527571	CDS_synon	SSUBM407_1440
1527592	CDS_synon	SSUBM407_1440
1527598	CDS_nonSynon	SSUBM407_1440
1527607	CDS_synon	SSUBM407_1440
1527613	CDS_synon	SSUBM407_1440
1527622	CDS_synon	SSUBM407_1440
1527625	CDS_synon	SSUBM407_1440
1527637	CDS_synon	SSUBM407_1440
1527640	CDS_synon	SSUBM407_1440
1527832	CDS_synon	SSUBM407_1440
1528851	CDS_nonSynon	SSUBM407_1441
1528852	CDS_nonSynon	SSUBM407_1441
1528854	CDS_synon	SSUBM407_1441
1575780	CDS_synon	SSUBM407_1493
1584139	inter-gene-3-5	SSUBM407_1504||SSUBM407_1505||
1584140	inter-gene-3-5	SSUBM407_1504||SSUBM407_1505||
1587225	CDS_nonSynon	SSUBM407_1509
1587547	CDS_synon	SSUBM407_1509
1587553	CDS_nonSynon	SSUBM407_1509
1587556	CDS_nonSynon	SSUBM407_1509
1587557	CDS_nonSynon	SSUBM407_1509
1587559	CDS_synon	SSUBM407_1509
1587565	CDS_synon	SSUBM407_1509
1587571	CDS_nonSynon	SSUBM407_1509
1587573	CDS_nonSynon	SSUBM407_1509
1588027	CDS_synon	SSUBM407_1509
1588030	CDS_nonSynon	SSUBM407_1509
1588032	CDS_nonSynon	SSUBM407_1509
1588033	CDS_synon	SSUBM407_1509
1588036	CDS_synon	SSUBM407_1509
1588042	CDS_synon	SSUBM407_1509
1593215	CDS_nonSynon	SSUBM407_1515
1593227	CDS_synon	SSUBM407_1515
1593230	CDS_synon	SSUBM407_1515
1593239	CDS_synon	SSUBM407_1515
1593242	CDS_synon	SSUBM407_1515
1593245	CDS_synon	SSUBM407_1515
1593248	CDS_nonSynon	SSUBM407_1515
1593314	CDS_synon	SSUBM407_1515
1593318	CDS_synon	SSUBM407_1515
1593324	CDS_nonSynon	SSUBM407_1515
1593326	CDS_nonSynon	SSUBM407_1515
1593332	CDS_synon	SSUBM407_1515
1593336	CDS_synon	SSUBM407_1515
1593339	CDS_synon	SSUBM407_1515
1593342	CDS_nonSynon	SSUBM407_1515
1593344	CDS_nonSynon	SSUBM407_1515
1593347	CDS_nonSynon	SSUBM407_1515
1593350	CDS_synon	SSUBM407_1515
1593353	CDS_synon	SSUBM407_1515
1593354	CDS_nonSynon	SSUBM407_1515
1593356	CDS_nonSynon	SSUBM407_1515
1593363	CDS_nonSynon	SSUBM407_1515
1593368	CDS_nonSynon	SSUBM407_1515
1593375	CDS_nonSynon	SSUBM407_1515
1593383	CDS_synon	SSUBM407_1515
1593386	CDS_nonSynon	SSUBM407_1515
1593387	CDS_nonSynon	SSUBM407_1515
1593388	CDS_nonSynon	SSUBM407_1515
1593389	CDS_nonSynon	SSUBM407_1515
1593395	CDS_synon	SSUBM407_1515
1593398	CDS_synon	SSUBM407_1515
1593404	CDS_synon	SSUBM407_1515
1597492	CDS_nonSynon	SSUBM407_1520
1597545	CDS_synon	SSUBM407_1520
1598042	CDS_nonSynon	SSUBM407_1521
1598059	CDS_synon	SSUBM407_1521
1598080	CDS_synon	SSUBM407_1521
1598095	CDS_synon	SSUBM407_1521
1598107	CDS_synon	SSUBM407_1521
1598140	CDS_synon	SSUBM407_1521
1598256	inter-gene-3-5	SSUBM407_1521||SSUBM407_1522||
1599398	CDS_synon	SSUBM407_1523
1602396	CDS_synon	SSUBM407_1525
1602404	CDS_nonSynon	SSUBM407_1525
1602408	CDS_synon	SSUBM407_1525
1602411	CDS_nonSynon	SSUBM407_1525
1602420	CDS_synon	SSUBM407_1525
1602423	CDS_synon	SSUBM407_1525
1602429	CDS_synon	SSUBM407_1525
1602443	CDS_synon	SSUBM407_1525
1607411	CDS_nonSynon	SSUBM407_1530
1612511	inter-gene-5-3	SSUBM407_1534||SSUBM407_1535||
1612633	CDS_synon	SSUBM407_1535
1619413	CDS_synon	SSUBM407_1543
1633147	inter-gene-3-5	SSUBM407_1552||SSUBM407_1553||
1635629	CDS_nonSynon	SSUBM407_1554
1635690	CDS_synon	SSUBM407_1554
1635714	CDS_synon	SSUBM407_1554
1644157	CDS_synon	SSUBM407_1562
1651962	CDS_synon	SSUBM407_1572
1660338	CDS_nonSynon	SSUBM407_1583
1660653	CDS_synon	SSUBM407_1584
1660788	CDS_synon	SSUBM407_1584
1661011	CDS_nonSynon	SSUBM407_1584
1661013	CDS_synon	SSUBM407_1584
1661016	CDS_synon	SSUBM407_1584
1661024	CDS_nonSynon	SSUBM407_1584
1661025	CDS_nonSynon	SSUBM407_1584
1661028	CDS_synon	SSUBM407_1584
1661031	CDS_synon	SSUBM407_1584
1661034	CDS_synon	SSUBM407_1584
1661037	CDS_synon	SSUBM407_1584
1661044	CDS_nonSynon	SSUBM407_1584
1661045	CDS_nonSynon	SSUBM407_1584
1661048	CDS_nonSynon	SSUBM407_1584
1661049	CDS_nonSynon	SSUBM407_1584
1661051	CDS_nonSynon	SSUBM407_1584
1661053	CDS_nonSynon	SSUBM407_1584
1661064	CDS_synon	SSUBM407_1584
1661087	CDS_nonSynon	SSUBM407_1584
1661094	CDS_synon	SSUBM407_1584
1661097	CDS_synon	SSUBM407_1584
1661100	CDS_synon	SSUBM407_1584
1661299	CDS_synon	SSUBM407_1585
1663205	CDS_nonSynon	SSUBM407_1588
1663209	CDS_synon	SSUBM407_1588
1663213	CDS_nonSynon	SSUBM407_1588
1663214	CDS_nonSynon	SSUBM407_1588
1663218	CDS_synon	SSUBM407_1588
1664030	CDS_synon	SSUBM407_1589
1664887	CDS_synon	SSUBM407_1590
1664904	CDS_nonSynon	SSUBM407_1590
1664906	CDS_nonSynon	SSUBM407_1590
1666157	CDS_synon	SSUBM407_1592
1674353	CDS_synon	SSUBM407_1601
1674356	CDS_synon	SSUBM407_1601
1674470	CDS_nonSynon	SSUBM407_1601
1677002	CDS_nonSynon	SSUBM407_1604
1698205	CDS_nonSynon	SSUBM407_1624
1698466	inter-gene-3-5	SSUBM407_1624||SSUBM407_1625||
1698475	inter-gene-3-5	SSUBM407_1624||SSUBM407_1625||
1700535	CDS_nonSynon	SSUBM407_1628
1700745	CDS_nonSynon	SSUBM407_1628
1709457	CDS_synon	SSUBM407_1639
1709471	CDS_synon	SSUBM407_1639
1709951	CDS_synon	SSUBM407_1639
1709956	CDS_nonSynon	SSUBM407_1639
1710538	CDS_synon	SSUBM407_1640
1710544	CDS_synon	SSUBM407_1640
1710553	CDS_synon	SSUBM407_1640
1710556	CDS_nonSynon	SSUBM407_1640
1710571	CDS_synon	SSUBM407_1640
1719893	CDS_synon	SSUBM407_1649
1720362	CDS_synon	SSUBM407_1650
1728163	CDS_synon	SSUBM407_1655
1733990	CDS_synon	SSUBM407_1661
1734608	CDS_synon	SSUBM407_1661
1748969	CDS_nonSynon	SSUBM407_1675
1748972	CDS_synon	SSUBM407_1675
1748978	CDS_synon	SSUBM407_1675
1748981	CDS_synon	SSUBM407_1675
1748988	CDS_nonSynon	SSUBM407_1675
1748999	CDS_synon	SSUBM407_1675
1749009	CDS_nonSynon	SSUBM407_1675
1749010	CDS_nonSynon	SSUBM407_1675
1749029	CDS_synon	SSUBM407_1675
1749065	CDS_synon	SSUBM407_1675
1749320	CDS_nonSynon	SSUBM407_1675
1749322	CDS_nonSynon	SSUBM407_1675
1749827	CDS_synon	SSUBM407_1675
1749830	CDS_synon	SSUBM407_1675
1749836	CDS_nonSynon	SSUBM407_1675
1749838	CDS_nonSynon	SSUBM407_1675
1749848	CDS_synon	SSUBM407_1675
1749852	CDS_nonSynon	SSUBM407_1675
1749853	CDS_nonSynon	SSUBM407_1675
1749862	CDS_nonSynon	SSUBM407_1675
1749863	CDS_nonSynon	SSUBM407_1675
1749865	CDS_nonSynon	SSUBM407_1675
1749866	CDS_synon	SSUBM407_1675
1749869	CDS_synon	SSUBM407_1675
1749872	CDS_nonSynon	SSUBM407_1675
1749873	CDS_nonSynon	SSUBM407_1675
1749884	CDS_synon	SSUBM407_1675
1749893	CDS_synon	SSUBM407_1675
1749902	CDS_synon	SSUBM407_1675
1749911	CDS_synon	SSUBM407_1675
1749914	CDS_synon	SSUBM407_1675
1750049	CDS_synon	SSUBM407_1675
1751003	CDS_nonSynon	SSUBM407_1677
1751007	CDS_synon	SSUBM407_1677
1751013	CDS_nonSynon	SSUBM407_1677
1751028	CDS_nonSynon	SSUBM407_1677
1751043	CDS_synon	SSUBM407_1677
1751052	CDS_synon	SSUBM407_1677
1751460	CDS_nonSynon	SSUBM407_1677
1751461	CDS_nonSynon	SSUBM407_1677
1751468	CDS_nonSynon	SSUBM407_1677
1751469	CDS_synon	SSUBM407_1677
1751472	CDS_synon	SSUBM407_1677
1751486	CDS_nonSynon	SSUBM407_1677
1751510	CDS_nonSynon	SSUBM407_1677
1751512	CDS_nonSynon	SSUBM407_1677
1751514	CDS_synon	SSUBM407_1677
1751523	CDS_synon	SSUBM407_1677
1751525	CDS_synon	SSUBM407_1677
1751530	CDS_nonSynon	SSUBM407_1677
1751532	CDS_synon	SSUBM407_1677
1751547	CDS_synon	SSUBM407_1677
1751549	CDS_synon	SSUBM407_1677
1751568	CDS_nonSynon	SSUBM407_1677
1751573	CDS_nonSynon	SSUBM407_1677
1751577	CDS_nonSynon	SSUBM407_1677
1751583	CDS_nonSynon	SSUBM407_1677
1751591	CDS_synon	SSUBM407_1677
1751594	CDS_nonSynon	SSUBM407_1677
1751598	CDS_synon	SSUBM407_1677
1751601	CDS_synon	SSUBM407_1677
1751604	CDS_nonSynon	SSUBM407_1677
1751606	CDS_nonSynon	SSUBM407_1677
1751640	CDS_synon	SSUBM407_1677
1751656	CDS_nonSynon	SSUBM407_1677
1751664	CDS_nonSynon	SSUBM407_1677
1751667	CDS_synon	SSUBM407_1677
1751673	CDS_synon	SSUBM407_1677
1751678	CDS_nonSynon	SSUBM407_1677
1751679	CDS_synon	SSUBM407_1677
1751682	CDS_nonSynon	SSUBM407_1677
1751684	CDS_nonSynon	SSUBM407_1677
1751687	CDS_nonSynon	SSUBM407_1677
1752502	CDS_synon	SSUBM407_1678
1752594	CDS_nonSynon	SSUBM407_1678
1752603	CDS_nonSynon	SSUBM407_1678
1752604	CDS_synon	SSUBM407_1678
1752631	CDS_synon	SSUBM407_1678
1752682	CDS_synon	SSUBM407_1678
1754125	CDS_synon	SSUBM407_1680
1754134	CDS_nonSynon	SSUBM407_1680
1754136	CDS_nonSynon	SSUBM407_1680
1761153	CDS_synon	SSUBM407_1688
1761289	CDS_nonSynon	SSUBM407_1688
1767690	CDS_synon	SSUBM407_1690
1767696	CDS_synon	SSUBM407_1690
1767699	CDS_synon	SSUBM407_1690
1767702	CDS_synon	SSUBM407_1690
1767705	CDS_synon	SSUBM407_1690
1767711	CDS_synon	SSUBM407_1690
1767717	CDS_synon	SSUBM407_1690
1767741	CDS_synon	SSUBM407_1690
1767744	CDS_synon	SSUBM407_1690
1768555	CDS_synon	SSUBM407_1691
1768725	CDS_nonSynon	SSUBM407_1691
1771102	CDS_nonSynon	SSUBM407_1692
1776999	CDS_synon	SSUBM407_1698
1777084	CDS_synon	SSUBM407_1698
1777090	CDS_synon	SSUBM407_1698
1777188	CDS_nonSynon	SSUBM407_1698
1777818	CDS_nonSynon	SSUBM407_1698
1779009	CDS_nonSynon	SSUBM407_1699
1789021	CDS_synon	SSUBM407_1708
1796454	CDS_synon	SSUBM407_1715
1796457	CDS_synon	SSUBM407_1715
1796550	CDS_nonSynon	SSUBM407_1715
1796551	CDS_nonSynon	SSUBM407_1715
1796552	CDS_nonSynon	SSUBM407_1715
1806340	CDS_nonSynon	SSUBM407_1726
1806656	CDS_nonSynon	SSUBM407_1726
1806673	CDS_nonSynon	SSUBM407_1726
1806675	CDS_nonSynon	SSUBM407_1726
1809224	CDS_synon	SSUBM407_1729
1812652	CDS_nonSynon	SSUBM407_1733
1830916	CDS_synon	SSUBM407_1749
1830934	CDS_synon	SSUBM407_1749
1830940	CDS_synon	SSUBM407_1749
1830951	inter-gene-5-3	SSUBM407_1749||SSUBM407_1750||
1830977	inter-gene-5-3	SSUBM407_1749||SSUBM407_1750||
1831043	CDS_synon	SSUBM407_1750
1831092	CDS_nonSynon	SSUBM407_1750
1831298	CDS_synon	SSUBM407_1750
1831775	CDS_synon	SSUBM407_1750
1832000	CDS_synon	SSUBM407_1751
1832028	CDS_nonSynon	SSUBM407_1751
1832036	CDS_nonSynon	SSUBM407_1751
1832134	CDS_synon	SSUBM407_1751
1832957	CDS_synon	SSUBM407_1751
1833226	inter-gene-5-3	SSUBM407_1751||SSUBM407_1752||
1833369	inter-gene-5-3	SSUBM407_1751||SSUBM407_1752||
1834681	CDS_synon	SSUBM407_1753
1836230	CDS_synon	SSUBM407_1754
1836235	CDS_nonSynon	SSUBM407_1754
1836237	CDS_nonSynon	SSUBM407_1754
1836239	CDS_synon	SSUBM407_1754
1836258	CDS_nonSynon	SSUBM407_1754
1836260	CDS_nonSynon	SSUBM407_1754
1836268	CDS_nonSynon	SSUBM407_1754
1836270	CDS_nonSynon	SSUBM407_1754
1836284	CDS_synon	SSUBM407_1754
1836289	CDS_nonSynon	SSUBM407_1754
1836293	CDS_synon	SSUBM407_1754
1836314	CDS_synon	SSUBM407_1754
1836323	CDS_synon	SSUBM407_1754
1836332	CDS_synon	SSUBM407_1754
1836335	CDS_synon	SSUBM407_1754
1836337	CDS_synon	SSUBM407_1754
1836338	CDS_synon	SSUBM407_1754
[truncated: 207 more rows]

## Sheet: TableS10
Table S10. SNP clusters identified by SweepCluster from the SNPs associated with population differentiation for S. suis.
ClusterID	FirstSNP	LastSNP	ClusterSize	ClusterLength	p-value
1	13956	14235	18	280	<1E-6
2	26627	26678	11	52	<1E-6
3	27817	28483	5	667	0.000674
4	30142	30715	14	574	<1E-6
5	34593	36860	12	2268	6e-06
6	38056	38947	4	892	0.013682
7	60781	62342	10	1562	7e-06
8	68345	70154	105	1810	<1E-6
9	77639	77848	5	210	3e-06
10	81958	83551	5	1594	0.024593
11	117579	119169	10	1591	8e-06
12	122332	123148	7	817	2.6e-05
13	124577	128135	5	3559	0.29525
14	149003	149246	7	244	<1E-6
15	183080	183112	7	33	<1E-6
16	187815	188511	8	697	1e-06
17	192495	192870	8	376	<1E-6
18	214935	214945	2	11	6.2e-05
19	216673	216678	3	6	<1E-6
20	249150	251107	11	1958	8e-06
21	253235	253256	3	22	2e-06
22	266642	268349	16	1708	<1E-6
23	285202	285228	2	27	0.000368
24	303995	305133	8	1139	2.8e-05
25	339073	340489	3	1417	0.175473
26	342705	342747	4	43	<1E-6
27	350763	354050	35	3288	<1E-6
28	381806	382028	15	223	<1E-6
29	384697	385678	25	982	<1E-6
30	399651	399837	4	187	4.6e-05
31	404987	408530	88	3544	<1E-6
32	421035	421091	3	57	3.1e-05
33	433880	436066	35	2187	<1E-6
34	437918	440424	155	2507	<1E-6
35	472679	473954	4	1276	0.042486
36	478736	480029	35	1294	<1E-6
37	481558	481571	3	14	<1E-6
38	495977	496392	3	416	0.009148
39	582847	584011	10	1165	1e-06
40	598105	599136	4	1032	0.021969
41	601845	602025	5	181	1e-06
42	603087	603336	13	250	<1E-6
43	605352	606706	9	1355	1.4e-05
44	622193	625981	2	3789	0.89614
45	639296	640403	11	1108	<1E-6
46	645897	645915	6	19	<1E-6
47	647844	647965	2	122	0.007049
48	649321	650267	5	947	0.003086
49	673048	673282	2	235	0.024259
50	703366	703441	5	76	<1E-6
51	726077	727244	2	1168	0.33171
52	812480	814472	14	1993	<1E-6
53	820292	821748	41	1457	<1E-6
54	837443	837961	3	519	0.016458
55	839002	839227	6	226	<1E-6
56	852801	853213	69	413	<1E-6
57	914870	915126	2	257	0.028595
58	1101847	1102008	6	162	<1E-6
59	1141808	1145392	63	3585	<1E-6
60	1147643	1147671	7	29	<1E-6
61	1160914	1164807	47	3894	<1E-6
62	1175581	1175589	2	9	4.1e-05
63	1180871	1181479	48	609	<1E-6
64	1228386	1231120	21	2735	<1E-6
65	1241521	1243495	70	1975	<1E-6
66	1286725	1287343	14	619	<1E-6
67	1289919	1292419	58	2501	<1E-6
68	1298928	1300112	5	1185	0.007787
69	1329208	1329747	27	540	<1E-6
70	1332279	1332722	9	444	<1E-6
71	1334407	1335150	3	744	0.041094
72	1338179	1338310	10	132	<1E-6
73	1391606	1391680	2	75	0.002749
74	1408530	1410144	97	1615	<1E-6
75	1415128	1415439	28	312	<1E-6
76	1428921	1429194	3	274	0.002906
77	1432752	1435563	107	2812	<1E-6
78	1447545	1447569	2	25	0.000316
79	1452571	1452600	6	30	<1E-6
80	1460103	1463010	28	2908	<1E-6
81	1471671	1472835	13	1165	<1E-6
82	1497617	1497800	2	184	0.015385
83	1500455	1501319	3	865	0.059141
84	1526957	1527832	23	876	<1E-6
85	1528851	1528854	3	4	<1E-6
86	1587225	1588042	15	818	<1E-6
87	1593215	1593404	32	190	<1E-6
88	1597492	1598256	9	765	<1E-6
89	1602396	1602443	8	48	<1E-6
90	1635629	1635714	3	86	0.000104
91	1660338	1661299	24	962	<1E-6
92	1663205	1664906	9	1702	8e-05
93	1674353	1674470	3	118	0.000261
94	1698205	1698475	3	271	0.002818
95	1700535	1700745	2	211	0.019871
96	1709457	1710571	9	1115	3e-06
97	1748969	1752682	79	3714	<1E-6
98	1754125	1754136	3	12	<1E-6
99	1761153	1761289	2	137	0.0088
100	1767690	1768725	11	1036	<1E-6
101	1776999	1777818	5	820	0.001668
102	1796454	1796552	5	99	<1E-6
103	1806340	1806675	4	336	0.000428
104	1809224	1812652	2	3429	0.861661
105	1830916	1833369	16	2454	<1E-6
106	1836230	1837450	52	1221	<1E-6
107	1839464	1839687	19	224	<1E-6
108	1899934	1900570	2	637	0.137241
109	1902126	1902468	10	343	<1E-6
110	1959803	1960810	14	1008	<1E-6
111	1969618	1971544	9	1927	0.000201
112	1980447	1981121	5	675	0.000711
113	2003240	2003645	7	406	<1E-6
114	2094492	2094778	14	287	<1E-6
115	2096137	2099101	2	2965	0.801822
116	2114572	2116796	26	2225	<1E-6
117	2123271	2123850	10	580	<1E-6
118	2127675	2129268	5	1594	0.024593
119	2144594	2144863	14	270	<1E-6
