# Supplementary material for: SweepCluster: A SNP clustering tool for detecting gene-specific sweeps in prokaryotes
Source: BMC Bioinformatics. 2022 Jan 6;23:19. doi: 10.1186/s12859-021-04533-6 (PMC8734265; doi:10.1186/s12859-021-04533-6)
Supplement: Supplementary file 3 — Additional file 3: Table S11. The list of 20 strains of V. cycliotrophicus used for variant detection. Table S12. The ecoSNPs from V. cyclitrophicus associated with the ecological differentiation. Table S13. The list of SNP clusters identified by SweepCluster for ecoSNPs in V. cyclitrophicus. [file 12859_2021_4533_MOESM3_ESM.xlsx]

## Sheet: TableS11
Table S11. The list of 20 strains of V. cycliotrophicus used for variant detection.
StrainName	Ecological_phenotype
1F289	L
FF75	L
ZF14	L
ZF170	L
ZF205	L
ZF207	L
ZF255	L
ZF264	L
ZF270	L
ZF28	L
ZF30	L
ZF65	L
ZF99	L
1F111	S
1F175	S
1F273	S
1F53	S
1F97	S
FF160	S
FF274	S

## Sheet: TableS12
Table S12. The ecoSNPs from V. cyclitrophicus associated with the ecological differentiation.
Chrom	SNP_Loc	VariantType	GeneAnnotation
chr1	1705378	CDS_synon	FAZ90_RS07660
chr1	1705384	CDS_synon	FAZ90_RS07660
chr1	1705390	CDS_synon	FAZ90_RS07660
chr1	2589812	CDS_synon	FAZ90_RS11785
chr1	2589830	CDS_synon	FAZ90_RS11785
chr1	2589839	CDS_synon	FAZ90_RS11785
chr1	2985276	inter-gene-5-3	FAZ90_RS13435||FAZ90_RS13440||
chr1	2999463	CDS_synon	FAZ90_RS13520
chr1	3001831	inter-gene-3-5	FAZ90_RS13520||FAZ90_RS13525||
chr1	3001910	inter-gene-3-5	FAZ90_RS13520||FAZ90_RS13525||
chr1	3001927	inter-gene-3-5	FAZ90_RS13520||FAZ90_RS13525||
chr1	3001940	inter-gene-3-5	FAZ90_RS13520||FAZ90_RS13525||
chr1	3002077	CDS_nonSynon	FAZ90_RS13525
chr1	3002093	CDS_nonSynon	FAZ90_RS13525
chr1	3002319	CDS_synon	FAZ90_RS13525
chr1	3003441	inter-gene-5-3	FAZ90_RS13525||FAZ90_RS13530||
chr1	3003610	CDS_synon	FAZ90_RS13530
chr1	3004116	CDS_nonSynon	FAZ90_RS13530
chr1	3004353	pseudo-gene|ncRNA	FAZ90_RS13535
chr1	3006534	CDS_synon	FAZ90_RS13550
chr1	3006927	CDS_synon	FAZ90_RS13550
chr1	3007039	CDS_nonSynon	FAZ90_RS13550
chr1	3007489	CDS_nonSynon	FAZ90_RS13555
chr1	3007790	CDS_synon	FAZ90_RS13555
chr1	3008048	CDS_synon	FAZ90_RS13555
chr1	3008237	CDS_synon	FAZ90_RS13555
chr1	3008320	CDS_nonSynon	FAZ90_RS13555
chr1	3008495	CDS_synon	FAZ90_RS13555
chr1	3008992	CDS_synon	FAZ90_RS13560
chr1	3009171	CDS_nonSynon	FAZ90_RS13560
chr1	3009256	CDS_synon	FAZ90_RS13560
chr1	3009490	CDS_synon	FAZ90_RS13560
chr1	3010119	CDS_synon	FAZ90_RS13565
chr1	3010731	CDS_nonSynon	FAZ90_RS13570
chr1	3011424	inter-gene-5-3	FAZ90_RS13570||FAZ90_RS13575||
chr1	3011488	inter-gene-5-3	FAZ90_RS13570||FAZ90_RS13575||
chr1	3011555	CDS_nonSynon	FAZ90_RS13575
chr1	3012616	CDS_nonSynon	FAZ90_RS13575
chr1	3012628	CDS_nonSynon	FAZ90_RS13575
chr1	3013977	CDS_synon	FAZ90_RS13580
chr1	3014009	CDS_nonSynon	FAZ90_RS13580
chr1	3014265	CDS_synon	FAZ90_RS13580
chr1	3014391	CDS_synon	FAZ90_RS13580
chr1	3014403	CDS_synon	FAZ90_RS13580
chr1	3015072	CDS_synon	FAZ90_RS13580
chr1	3015166	CDS_nonSynon	FAZ90_RS13580
chr1	3015294	CDS_synon	FAZ90_RS13580
chr1	3016066	inter-gene-3-5	FAZ90_RS13585||FAZ90_RS13590||
chr1	3016180	CDS_nonSynon	FAZ90_RS13590
chr1	3017068	CDS_synon	FAZ90_RS13590
chr1	3017157	CDS_nonSynon	FAZ90_RS13590
chr1	3017562	inter-gene-5-3	FAZ90_RS13590||FAZ90_RS13595||
chr1	3017616	inter-gene-5-3	FAZ90_RS13590||FAZ90_RS13595||
chr1	3017659	inter-gene-5-3	FAZ90_RS13590||FAZ90_RS13595||
chr1	3017755	inter-gene-5-3	FAZ90_RS13590||FAZ90_RS13595||
chr1	3017785	inter-gene-5-3	FAZ90_RS13590||FAZ90_RS13595||
chr1	3017933	inter-gene-5-3	FAZ90_RS13590||FAZ90_RS13595||
chr1	3022425	inter-gene-3-5	FAZ90_RS13685||FAZ90_RS13690||
chr1	3022745	CDS_synon	FAZ90_RS13690
chr1	3022775	CDS_synon	FAZ90_RS13690
chr1	3023479	inter-gene-3-5	FAZ90_RS13690||FAZ90_RS13695||
chr1	3023714	CDS_nonSynon	FAZ90_RS13695
chr1	3024250	CDS_synon	FAZ90_RS13695
chr1	3024742	CDS_synon	FAZ90_RS13695
chr1	3024862	CDS_synon	FAZ90_RS13695
chr1	3025134	inter-gene-3-5	FAZ90_RS13695||FAZ90_RS13700||
chr1	3027407	CDS_synon	FAZ90_RS13705
chr1	3027477	CDS_nonSynon	FAZ90_RS13705
chr1	3028010	CDS_synon	FAZ90_RS13705
chr1	3028245	CDS_nonSynon	FAZ90_RS13705
chr1	3029142	CDS_synon	FAZ90_RS13710
chr1	3029181	CDS_synon	FAZ90_RS13710
chr1	3031307	CDS_synon	FAZ90_RS13715
chr1	3031514	CDS_synon	FAZ90_RS13715
chr1	3032798	CDS_synon	FAZ90_RS13725
chr1	3033017	CDS_synon	FAZ90_RS13730
chr1	3033026	CDS_synon	FAZ90_RS13730
chr1	3033354	inter-gene-5-3	FAZ90_RS13730||FAZ90_RS13735||
chr1	3033853	CDS_synon	FAZ90_RS13735
chr1	3034273	CDS_synon	FAZ90_RS13740
chr1	3034542	CDS_synon	FAZ90_RS13740
chr1	3034611	CDS_synon	FAZ90_RS13740
chr1	3035237	inter-gene-3-5	FAZ90_RS13740||FAZ90_RS13745||
chr1	3035330	inter-gene-3-5	FAZ90_RS13740||FAZ90_RS13745||
chr1	3035377	inter-gene-3-5	FAZ90_RS13740||FAZ90_RS13745||
chr1	3035613	CDS_synon	FAZ90_RS13745
chr1	3035749	CDS_nonSynon	FAZ90_RS13745
chr1	3035760	CDS_synon	FAZ90_RS13745
chr1	3035802	CDS_synon	FAZ90_RS13745
chr1	3036122	CDS_synon	FAZ90_RS13750
chr1	3036407	CDS_synon	FAZ90_RS13750
chr1	3036412	CDS_nonSynon	FAZ90_RS13750
chr1	3036416	CDS_synon	FAZ90_RS13750
chr1	3036422	CDS_synon	FAZ90_RS13750
chr1	3036604	inter-gene-5-3	FAZ90_RS13750||FAZ90_RS13755||
chr1	3036712	inter-gene-5-3	FAZ90_RS13750||FAZ90_RS13755||
chr1	3036767	inter-gene-5-3	FAZ90_RS13750||FAZ90_RS13755||
chr1	3036912	CDS_synon	FAZ90_RS13755
chr1	3037504	CDS_nonSynon	FAZ90_RS13755
chr1	3037556	CDS_nonSynon	FAZ90_RS13755
chr1	3037913	CDS_synon	FAZ90_RS13755
chr1	3038019	CDS_synon	FAZ90_RS13755
chr1	3038106	CDS_synon	FAZ90_RS13755
chr1	3038329	CDS_nonSynon	FAZ90_RS13755
chr1	3038343	CDS_nonSynon	FAZ90_RS13755
chr1	3038438	CDS_nonSynon	FAZ90_RS13755
chr1	3038448	CDS_synon	FAZ90_RS13755
chr1	3038504	inter-gene-3-5	FAZ90_RS13755||FAZ90_RS13760||
chr1	3038537	inter-gene-3-5	FAZ90_RS13755||FAZ90_RS13760||
chr1	3038568	inter-gene-3-5	FAZ90_RS13755||FAZ90_RS13760||
chr1	3044230	CDS_nonSynon	FAZ90_RS13780
chr1	3044243	CDS_nonSynon	FAZ90_RS13780
chr1	3044261	CDS_nonSynon	FAZ90_RS13780
chr1	3044268	CDS_synon	FAZ90_RS13780
chr1	3044371	CDS_nonSynon	FAZ90_RS13780
chr1	3044601	CDS_synon	FAZ90_RS13780
chr1	3044616	CDS_synon	FAZ90_RS13780
chr1	3044634	CDS_synon	FAZ90_RS13780
chr1	3044672	CDS_nonSynon	FAZ90_RS13780
chr1	3044686	CDS_nonSynon	FAZ90_RS13780
chr1	3044688	CDS_synon	FAZ90_RS13780
chr1	3044691	CDS_synon	FAZ90_RS13780
chr1	3044696	CDS_nonSynon	FAZ90_RS13780
chr1	3044700	CDS_nonSynon	FAZ90_RS13780
chr1	3044701	CDS_nonSynon	FAZ90_RS13780
chr1	3044703	CDS_synon	FAZ90_RS13780
chr1	3044707	CDS_nonSynon	FAZ90_RS13780
chr1	3044712	CDS_synon	FAZ90_RS13780
chr1	3044718	CDS_synon	FAZ90_RS13780
chr1	3044724	CDS_synon	FAZ90_RS13780
chr1	3044728	CDS_nonSynon	FAZ90_RS13780
chr1	3044733	CDS_synon	FAZ90_RS13780
chr1	3044759	CDS_nonSynon	FAZ90_RS13780
chr1	3044782	CDS_nonSynon	FAZ90_RS13780
chr1	3044795	CDS_nonSynon	FAZ90_RS13780
chr1	3044797	CDS_nonSynon	FAZ90_RS13780
chr1	3044799	CDS_synon	FAZ90_RS13780
chr1	3044815	CDS_nonSynon	FAZ90_RS13780
chr1	3044820	CDS_synon	FAZ90_RS13780
chr1	3044823	CDS_synon	FAZ90_RS13780
chr1	3044841	CDS_synon	FAZ90_RS13780
chr1	3044899	CDS_nonSynon	FAZ90_RS13780
chr1	3044973	CDS_synon	FAZ90_RS13780
chr1	3044999	CDS_nonSynon	FAZ90_RS13780
chr1	3045024	CDS_synon	FAZ90_RS13780
chr1	3045099	CDS_synon	FAZ90_RS13780
chr1	3045150	CDS_nonSynon	FAZ90_RS13780
chr1	3045152	CDS_nonSynon	FAZ90_RS13780
chr1	3045157	CDS_nonSynon	FAZ90_RS13780
chr1	3045158	CDS_nonSynon	FAZ90_RS13780
chr1	3045198	CDS_synon	FAZ90_RS13780
chr1	3045231	CDS_synon	FAZ90_RS13780
chr1	3045243	CDS_nonSynon	FAZ90_RS13780
chr1	3045244	CDS_nonSynon	FAZ90_RS13780
chr1	3045254	CDS_nonSynon	FAZ90_RS13780
chr1	3045264	CDS_nonSynon	FAZ90_RS13780
chr1	3045326	CDS_nonSynon	FAZ90_RS13780
chr1	3045398	CDS_nonSynon	FAZ90_RS13780
chr1	3045417	CDS_synon	FAZ90_RS13780
chr1	3045433	CDS_nonSynon	FAZ90_RS13780
chr1	3045434	CDS_nonSynon	FAZ90_RS13780
chr1	3045450	CDS_synon	FAZ90_RS13780
chr1	3045525	CDS_synon	FAZ90_RS13780
chr1	3045532	CDS_nonSynon	FAZ90_RS13780
chr1	3045534	CDS_synon	FAZ90_RS13780
chr1	3045577	CDS_nonSynon	FAZ90_RS13780
chr1	3045582	CDS_nonSynon	FAZ90_RS13780
chr1	3045584	CDS_nonSynon	FAZ90_RS13780
chr1	3045602	CDS_nonSynon	FAZ90_RS13780
chr1	3045615	CDS_synon	FAZ90_RS13780
chr1	3045630	CDS_synon	FAZ90_RS13780
chr1	3045673	inter-gene-3-5	FAZ90_RS13780||FAZ90_RS13785||
chr1	3045684	inter-gene-3-5	FAZ90_RS13780||FAZ90_RS13785||
chr1	3052101	CDS_synon	FAZ90_RS13805
chr1	3052125	CDS_synon	FAZ90_RS13805
chr1	3052144	CDS_nonSynon	FAZ90_RS13805
chr1	3052410	CDS_synon	FAZ90_RS13805
chr1	3052413	CDS_synon	FAZ90_RS13805
chr1	3052593	CDS_synon	FAZ90_RS13805
chr1	3052718	CDS_nonSynon	FAZ90_RS13805
chr1	3052956	CDS_synon	FAZ90_RS13805
chr1	3053253	CDS_synon	FAZ90_RS13805
chr1	3053259	CDS_synon	FAZ90_RS13805
chr1	3054315	inter-gene-3-5	FAZ90_RS13810||FAZ90_RS13815||
chr1	3054538	CDS_nonSynon	FAZ90_RS13815
chr1	3054660	CDS_synon	FAZ90_RS13815
chr1	3054699	CDS_synon	FAZ90_RS13815
chr1	3054720	CDS_synon	FAZ90_RS13815
chr1	3054747	CDS_synon	FAZ90_RS13815
chr1	3054750	CDS_synon	FAZ90_RS13815
chr1	3054751	CDS_nonSynon	FAZ90_RS13815
chr1	3054759	CDS_synon	FAZ90_RS13815
chr1	3054765	CDS_synon	FAZ90_RS13815
chr1	3054767	CDS_nonSynon	FAZ90_RS13815
chr1	3054768	CDS_nonSynon	FAZ90_RS13815
chr1	3054785	CDS_nonSynon	FAZ90_RS13815
chr1	3054792	CDS_nonSynon	FAZ90_RS13815
chr1	3054822	CDS_synon	FAZ90_RS13815
chr1	3054823	CDS_nonSynon	FAZ90_RS13815
chr1	3054825	CDS_nonSynon	FAZ90_RS13815
chr1	3054827	CDS_nonSynon	FAZ90_RS13815
chr1	3054828	CDS_nonSynon	FAZ90_RS13815
chr1	3054834	CDS_synon	FAZ90_RS13815
chr1	3054840	CDS_synon	FAZ90_RS13815
chr1	3054849	CDS_synon	FAZ90_RS13815
chr1	3054864	CDS_synon	FAZ90_RS13815
chr1	3054871	CDS_synon	FAZ90_RS13815
chr1	3054873	CDS_synon	FAZ90_RS13815
chr1	3054876	CDS_synon	FAZ90_RS13815
chr1	3054879	CDS_synon	FAZ90_RS13815
chr1	3054883	CDS_synon	FAZ90_RS13815
chr1	3054886	CDS_synon	FAZ90_RS13815
chr1	3054888	CDS_synon	FAZ90_RS13815
chr1	3054915	CDS_synon	FAZ90_RS13815
chr1	3054918	CDS_synon	FAZ90_RS13815
chr1	3054921	CDS_synon	FAZ90_RS13815
chr1	3054926	CDS_nonSynon	FAZ90_RS13815
chr1	3054927	CDS_nonSynon	FAZ90_RS13815
chr1	3054930	CDS_synon	FAZ90_RS13815
chr1	3054948	CDS_synon	FAZ90_RS13815
chr1	3054952	CDS_nonSynon	FAZ90_RS13815
chr1	3054958	CDS_nonSynon	FAZ90_RS13815
chr1	3054961	CDS_synon	FAZ90_RS13815
chr1	3054966	CDS_synon	FAZ90_RS13815
chr1	3054972	CDS_synon	FAZ90_RS13815
chr1	3054973	CDS_nonSynon	FAZ90_RS13815
chr1	3054975	CDS_nonSynon	FAZ90_RS13815
chr1	3054978	CDS_synon	FAZ90_RS13815
chr1	3054981	CDS_synon	FAZ90_RS13815
chr1	3054982	CDS_nonSynon	FAZ90_RS13815
chr1	3054985	CDS_synon	FAZ90_RS13815
chr1	3054987	CDS_synon	FAZ90_RS13815
chr1	3054990	CDS_synon	FAZ90_RS13815
chr1	3054996	CDS_synon	FAZ90_RS13815
chr1	3054999	CDS_synon	FAZ90_RS13815
chr1	3055011	CDS_nonSynon	FAZ90_RS13815
chr1	3055026	CDS_synon	FAZ90_RS13815
chr1	3055029	CDS_synon	FAZ90_RS13815
chr1	3055044	CDS_synon	FAZ90_RS13815
chr1	3055047	CDS_synon	FAZ90_RS13815
chr1	3055053	CDS_synon	FAZ90_RS13815
chr1	3055056	CDS_synon	FAZ90_RS13815
chr1	3055077	CDS_synon	FAZ90_RS13815
chr1	3055092	CDS_synon	FAZ90_RS13815
chr1	3055095	CDS_synon	FAZ90_RS13815
chr1	3055101	CDS_synon	FAZ90_RS13815
chr1	3055103	CDS_nonSynon	FAZ90_RS13815
chr1	3055105	CDS_nonSynon	FAZ90_RS13815
chr1	3055107	CDS_nonSynon	FAZ90_RS13815
chr1	3055116	CDS_synon	FAZ90_RS13815
chr1	3055125	CDS_synon	FAZ90_RS13815
chr1	3055131	CDS_synon	FAZ90_RS13815
chr1	3055134	CDS_synon	FAZ90_RS13815
chr1	3055137	CDS_synon	FAZ90_RS13815
chr1	3055139	CDS_nonSynon	FAZ90_RS13815
chr1	3055142	CDS_nonSynon	FAZ90_RS13815
chr1	3055147	CDS_nonSynon	FAZ90_RS13815
chr1	3055151	CDS_nonSynon	FAZ90_RS13815
chr1	3055155	CDS_synon	FAZ90_RS13815
chr1	3055159	CDS_nonSynon	FAZ90_RS13815
chr1	3055160	CDS_nonSynon	FAZ90_RS13815
chr1	3055172	CDS_nonSynon	FAZ90_RS13815
chr1	3055173	CDS_nonSynon	FAZ90_RS13815
chr1	3055176	CDS_synon	FAZ90_RS13815
chr1	3055182	CDS_synon	FAZ90_RS13815
chr1	3055185	CDS_synon	FAZ90_RS13815
chr1	3055188	CDS_synon	FAZ90_RS13815
chr1	3055191	CDS_synon	FAZ90_RS13815
chr1	3055194	CDS_synon	FAZ90_RS13815
chr1	3055197	CDS_synon	FAZ90_RS13815
chr1	3055200	CDS_synon	FAZ90_RS13815
chr1	3055209	CDS_synon	FAZ90_RS13815
chr1	3055216	CDS_nonSynon	FAZ90_RS13815
chr1	3055272	CDS_synon	FAZ90_RS13815
chr1	3055278	CDS_synon	FAZ90_RS13815
chr1	3055281	CDS_synon	FAZ90_RS13815
chr1	3055296	CDS_synon	FAZ90_RS13815
chr1	3055299	CDS_synon	FAZ90_RS13815
chr1	3055315	CDS_synon	FAZ90_RS13815
chr1	3055341	CDS_synon	FAZ90_RS13815
chr1	3055353	CDS_synon	FAZ90_RS13815
chr1	3055500	CDS_synon	FAZ90_RS13815
chr1	3055512	CDS_synon	FAZ90_RS13815
chr1	3055536	CDS_synon	FAZ90_RS13815
chr1	3055545	CDS_synon	FAZ90_RS13815
chr1	3055573	CDS_synon	FAZ90_RS13815
chr1	3055659	CDS_synon	FAZ90_RS13815
chr1	3055662	CDS_synon	FAZ90_RS13815
chr1	3055687	CDS_nonSynon	FAZ90_RS13815
chr1	3055722	CDS_synon	FAZ90_RS13815
chr1	3055725	CDS_nonSynon	FAZ90_RS13815
chr1	3057744	inter-gene-5-3	FAZ90_RS13835||FAZ90_RS13840||
chr1	3057746	inter-gene-5-3	FAZ90_RS13835||FAZ90_RS13840||
chr1	3057835	CDS_synon	FAZ90_RS13840
chr1	3057856	CDS_nonSynon	FAZ90_RS13840
chr1	3058120	CDS_synon	FAZ90_RS13840
chr1	3058132	CDS_synon	FAZ90_RS13840
chr1	3058225	CDS_synon	FAZ90_RS13840
chr1	3058243	CDS_nonSynon	FAZ90_RS13840
chr1	3058244	CDS_nonSynon	FAZ90_RS13840
chr1	3058246	CDS_synon	FAZ90_RS13840
chr1	3058267	CDS_synon	FAZ90_RS13840
chr1	3058279	CDS_synon	FAZ90_RS13840
chr1	3058285	CDS_synon	FAZ90_RS13840
chr1	3058330	CDS_synon	FAZ90_RS13840
chr1	3058411	CDS_synon	FAZ90_RS13840
chr1	3058414	CDS_synon	FAZ90_RS13840
chr1	3058420	CDS_nonSynon	FAZ90_RS13840
chr1	3058422	CDS_nonSynon	FAZ90_RS13840
chr1	3058423	CDS_synon	FAZ90_RS13840
chr1	3058432	CDS_nonSynon	FAZ90_RS13840
chr1	3058433	CDS_nonSynon	FAZ90_RS13840
chr1	3058434	CDS_nonSynon	FAZ90_RS13840
chr1	3058438	CDS_nonSynon	FAZ90_RS13840
chr1	3058439	CDS_nonSynon	FAZ90_RS13840
chr1	3058440	CDS_nonSynon	FAZ90_RS13840
chr1	3058453	CDS_nonSynon	FAZ90_RS13840
chr1	3058455	CDS_nonSynon	FAZ90_RS13840
chr1	3058459	CDS_synon	FAZ90_RS13840
chr1	3058684	CDS_synon	FAZ90_RS13840
chr1	3058732	CDS_synon	FAZ90_RS13840
chr1	3058897	CDS_synon	FAZ90_RS13840
chr1	3058933	CDS_synon	FAZ90_RS13840
chr1	3058945	CDS_synon	FAZ90_RS13840
chr1	3058990	CDS_synon	FAZ90_RS13840
chr1	3058996	CDS_synon	FAZ90_RS13840
chr1	3059059	CDS_synon	FAZ90_RS13840
chr1	3059162	CDS_nonSynon	FAZ90_RS13840
chr1	3059274	CDS_nonSynon	FAZ90_RS13840
chr1	3059296	inter-gene-5	FAZ90_RS13840||
chr1	3059345	inter-gene-5	FAZ90_RS13840||
chr2	12557	inter-gene-5-3	FAZ90_RS15205||FAZ90_RS15210||
chr2	52118	CDS_synon	FAZ90_RS15390
chr2	52127	CDS_synon	FAZ90_RS15390
chr2	55500	CDS_synon	FAZ90_RS15405
chr2	60209	CDS_synon	FAZ90_RS15425
chr2	60581	CDS_synon	FAZ90_RS15425
chr2	88398	CDS_synon	FAZ90_RS15620
chr2	148229	inter-gene-3-5	FAZ90_RS15845||FAZ90_RS15850||
chr2	267058	CDS_nonSynon	FAZ90_RS16365
chr2	307956	CDS_nonSynon	FAZ90_RS16555
chr2	307964	CDS_synon	FAZ90_RS16555
chr2	307967	CDS_synon	FAZ90_RS16555
chr2	307969	CDS_synon	FAZ90_RS16555
chr2	307970	CDS_synon	FAZ90_RS16555
chr2	307979	CDS_synon	FAZ90_RS16555
chr2	319417	CDS_nonSynon	FAZ90_RS16610
chr2	353294	CDS_synon	FAZ90_RS16800
chr2	353297	CDS_synon	FAZ90_RS16800
chr2	353300	CDS_synon	FAZ90_RS16800
chr2	353306	CDS_synon	FAZ90_RS16800
chr2	353318	CDS_synon	FAZ90_RS16800
chr2	353326	CDS_synon	FAZ90_RS16800
chr2	353333	CDS_synon	FAZ90_RS16800
chr2	353336	CDS_synon	FAZ90_RS16800
chr2	353384	CDS_synon	FAZ90_RS16800
chr2	353389	CDS_nonSynon	FAZ90_RS16800
chr2	353393	CDS_synon	FAZ90_RS16800
chr2	353396	CDS_nonSynon	FAZ90_RS16800
chr2	353405	CDS_synon	FAZ90_RS16800
chr2	353408	CDS_nonSynon	FAZ90_RS16800
chr2	353409	CDS_nonSynon	FAZ90_RS16800
chr2	353410	CDS_nonSynon	FAZ90_RS16800
chr2	353423	CDS_nonSynon	FAZ90_RS16800
chr2	353425	CDS_nonSynon	FAZ90_RS16800
chr2	353426	CDS_synon	FAZ90_RS16800
chr2	353429	CDS_synon	FAZ90_RS16800
chr2	353450	CDS_synon	FAZ90_RS16800
chr2	353465	CDS_synon	FAZ90_RS16800
chr2	353489	CDS_synon	FAZ90_RS16800
chr2	354005	CDS_synon	FAZ90_RS16800
chr2	354035	CDS_synon	FAZ90_RS16800
chr2	354050	CDS_synon	FAZ90_RS16800
chr2	354071	CDS_synon	FAZ90_RS16800
chr2	525467	CDS_synon	FAZ90_RS17505
chr2	533257	CDS_nonSynon	FAZ90_RS17530
chr2	533259	CDS_nonSynon	FAZ90_RS17530
chr2	533269	CDS_synon	FAZ90_RS17530
chr2	533272	CDS_synon	FAZ90_RS17530
chr2	533275	CDS_synon	FAZ90_RS17530
chr2	533284	CDS_synon	FAZ90_RS17530
chr2	664297	CDS_synon	FAZ90_RS18155
chr2	664393	CDS_synon	FAZ90_RS18155
chr2	664453	CDS_synon	FAZ90_RS18155
chr2	664506	CDS_synon	FAZ90_RS18155
chr2	664513	CDS_synon	FAZ90_RS18155
chr2	664516	CDS_synon	FAZ90_RS18155
chr2	664522	CDS_synon	FAZ90_RS18155
chr2	744397	CDS_synon	FAZ90_RS18465
chr2	744400	CDS_synon	FAZ90_RS18465
chr2	744408	CDS_nonSynon	FAZ90_RS18465
chr2	744412	CDS_nonSynon	FAZ90_RS18465
chr2	744418	CDS_synon	FAZ90_RS18465
chr2	744430	CDS_synon	FAZ90_RS18465
chr2	744439	CDS_synon	FAZ90_RS18465
chr2	744446	CDS_nonSynon	FAZ90_RS18465
chr2	744481	CDS_synon	FAZ90_RS18465
chr2	744508	CDS_synon	FAZ90_RS18465
chr2	744550	CDS_nonSynon	FAZ90_RS18465
chr2	744552	CDS_nonSynon	FAZ90_RS18465
chr2	744574	CDS_synon	FAZ90_RS18465
chr2	744577	CDS_synon	FAZ90_RS18465
chr2	744943	CDS_synon	FAZ90_RS18470
chr2	744946	CDS_synon	FAZ90_RS18470
chr2	744952	CDS_synon	FAZ90_RS18470
chr2	744955	CDS_synon	FAZ90_RS18470
chr2	744958	CDS_synon	FAZ90_RS18470
chr2	744964	CDS_synon	FAZ90_RS18470
chr2	744968	CDS_nonSynon	FAZ90_RS18470
chr2	744976	CDS_synon	FAZ90_RS18470
chr2	744982	CDS_synon	FAZ90_RS18470
chr2	744997	CDS_synon	FAZ90_RS18470
chr2	745024	CDS_synon	FAZ90_RS18470
chr2	745045	CDS_synon	FAZ90_RS18470
chr2	745051	CDS_synon	FAZ90_RS18470
chr2	745057	CDS_synon	FAZ90_RS18470
chr2	745069	CDS_synon	FAZ90_RS18470
chr2	745292	CDS_nonSynon	FAZ90_RS18470
chr2	745293	CDS_nonSynon	FAZ90_RS18470
chr2	745309	CDS_synon	FAZ90_RS18470
chr2	745382	CDS_nonSynon	FAZ90_RS18470
chr2	745395	CDS_nonSynon	FAZ90_RS18470
chr2	745417	CDS_nonSynon	FAZ90_RS18470
chr2	1107167	CDS_synon	FAZ90_RS19970
chr2	1514577	CDS_nonSynon	FAZ90_RS21880
chr2	1514615	CDS_nonSynon	FAZ90_RS21880
chr2	1514628	CDS_nonSynon	FAZ90_RS21880
chr2	1514644	CDS_synon	FAZ90_RS21880
chr2	1514646	CDS_nonSynon	FAZ90_RS21880
chr2	1514659	CDS_synon	FAZ90_RS21880
chr2	1514734	CDS_synon	FAZ90_RS21880
chr2	1514740	CDS_synon	FAZ90_RS21880
chr2	1514848	inter-gene-3-5	FAZ90_RS21880||FAZ90_RS21885||
chr2	1514851	inter-gene-3-5	FAZ90_RS21880||FAZ90_RS21885||
chr2	1514881	inter-gene-3-5	FAZ90_RS21880||FAZ90_RS21885||
chr2	1515034	CDS_synon	FAZ90_RS21885
chr2	1515115	CDS_synon	FAZ90_RS21885
chr2	1515165	CDS_nonSynon	FAZ90_RS21885
chr2	1515169	CDS_nonSynon	FAZ90_RS21885
chr2	1515181	CDS_synon	FAZ90_RS21885
chr2	1515213	CDS_nonSynon	FAZ90_RS21885
chr2	1515224	CDS_synon	FAZ90_RS21885
chr2	1515229	CDS_synon	FAZ90_RS21885
chr2	1515241	CDS_synon	FAZ90_RS21885
chr2	1515253	CDS_synon	FAZ90_RS21885
chr2	1515295	CDS_synon	FAZ90_RS21885
chr2	1515439	CDS_synon	FAZ90_RS21885
chr2	1515444	CDS_nonSynon	FAZ90_RS21885
chr2	1515492	CDS_synon	FAZ90_RS21890
chr2	1515510	CDS_synon	FAZ90_RS21890
chr2	1515522	CDS_synon	FAZ90_RS21890
chr2	1515537	CDS_synon	FAZ90_RS21890
chr2	1515666	CDS_nonSynon	FAZ90_RS21890
chr2	1515711	CDS_synon	FAZ90_RS21890
chr2	1515712	CDS_synon	FAZ90_RS21890
chr2	1515714	CDS_synon	FAZ90_RS21890
chr2	1515717	CDS_synon	FAZ90_RS21890
chr2	1515759	CDS_synon	FAZ90_RS21890
chr2	1516103	CDS_nonSynon	FAZ90_RS21895
chr2	1525409	inter-gene-3-5	FAZ90_RS21930||FAZ90_RS21935||
chr2	1642124	CDS_synon	FAZ90_RS22415
chr2	1642167	CDS_nonSynon	FAZ90_RS22415
chr2	1659171	CDS_synon	FAZ90_RS22490
chr2	1685459	CDS_synon	FAZ90_RS22615
chr2	1685464	CDS_nonSynon	FAZ90_RS22615
chr2	1685474	CDS_nonSynon	FAZ90_RS22615
chr2	1685485	CDS_nonSynon	FAZ90_RS22615
chr2	1685491	CDS_nonSynon	FAZ90_RS22615
chr2	1685492	CDS_nonSynon	FAZ90_RS22615
chr2	1685498	CDS_nonSynon	FAZ90_RS22615
chr2	1685499	CDS_nonSynon	FAZ90_RS22615
chr2	1685506	CDS_nonSynon	FAZ90_RS22615
chr2	1685507	CDS_nonSynon	FAZ90_RS22615
chr2	1685508	CDS_nonSynon	FAZ90_RS22615
chr2	1685510	CDS_nonSynon	FAZ90_RS22615
chr2	1685516	CDS_synon	FAZ90_RS22615
chr2	1685522	CDS_synon	FAZ90_RS22615
chr2	1685523	CDS_nonSynon	FAZ90_RS22615
chr2	1685531	CDS_synon	FAZ90_RS22615
chr2	1685538	CDS_nonSynon	FAZ90_RS22615
chr2	1685552	CDS_synon	FAZ90_RS22615
chr2	1685555	CDS_synon	FAZ90_RS22615
chr2	1685558	CDS_synon	FAZ90_RS22615
chr2	1685573	CDS_synon	FAZ90_RS22615
chr2	1685585	CDS_synon	FAZ90_RS22615
chr2	1685595	CDS_nonSynon	FAZ90_RS22615
chr2	1685600	CDS_synon	FAZ90_RS22615
chr2	1685618	CDS_synon	FAZ90_RS22615
chr2	1685624	CDS_synon	FAZ90_RS22615
chr2	1685640	CDS_synon	FAZ90_RS22615
chr2	1685642	CDS_synon	FAZ90_RS22615
chr2	1685666	CDS_synon	FAZ90_RS22615
chr2	1685678	CDS_synon	FAZ90_RS22615
chr2	1685693	CDS_synon	FAZ90_RS22615
chr2	1685699	CDS_synon	FAZ90_RS22615
chr2	1685709	CDS_synon	FAZ90_RS22615
chr2	1685759	CDS_synon	FAZ90_RS22615
chr2	1685792	CDS_synon	FAZ90_RS22615
chr2	1685804	CDS_synon	FAZ90_RS22615
chr2	1685816	CDS_synon	FAZ90_RS22615
chr2	1685834	CDS_synon	FAZ90_RS22615
chr2	1685836	CDS_nonSynon	FAZ90_RS22615
chr2	1685843	CDS_synon	FAZ90_RS22615
chr2	1685846	CDS_synon	FAZ90_RS22615
chr2	1685852	CDS_synon	FAZ90_RS22615
chr2	1685855	CDS_synon	FAZ90_RS22615
chr2	1685858	CDS_synon	FAZ90_RS22615
chr2	1685879	CDS_synon	FAZ90_RS22615
chr2	1685882	CDS_synon	FAZ90_RS22615
chr2	1685891	CDS_synon	FAZ90_RS22615
chr2	1685901	CDS_synon	FAZ90_RS22615
chr2	1685903	CDS_synon	FAZ90_RS22615
chr2	1685907	CDS_nonSynon	FAZ90_RS22615
chr2	1685939	CDS_synon	FAZ90_RS22615
chr2	1685942	CDS_synon	FAZ90_RS22615
chr2	1685952	CDS_nonSynon	FAZ90_RS22615
chr2	1685953	CDS_nonSynon	FAZ90_RS22615
chr2	1685954	CDS_nonSynon	FAZ90_RS22615
chr2	1685972	CDS_nonSynon	FAZ90_RS22615
chr2	1685975	CDS_synon	FAZ90_RS22615
chr2	1685985	CDS_nonSynon	FAZ90_RS22615
chr2	1685988	CDS_synon	FAZ90_RS22615
chr2	1685996	CDS_synon	FAZ90_RS22615
chr2	1686017	CDS_synon	FAZ90_RS22615
chr2	1686020	CDS_synon	FAZ90_RS22615
chr2	1686032	CDS_synon	FAZ90_RS22615
chr2	1686034	CDS_nonSynon	FAZ90_RS22615
chr2	1686050	CDS_nonSynon	FAZ90_RS22615
chr2	1686054	CDS_synon	FAZ90_RS22615
chr2	1686059	CDS_nonSynon	FAZ90_RS22615
chr2	1686071	CDS_synon	FAZ90_RS22615
chr2	1686076	CDS_nonSynon	FAZ90_RS22615
chr2	1686098	CDS_nonSynon	FAZ90_RS22615
chr2	1686113	CDS_nonSynon	FAZ90_RS22615
chr2	1686116	CDS_synon	FAZ90_RS22615
chr2	1686119	CDS_synon	FAZ90_RS22615
chr2	1686121	CDS_nonSynon	FAZ90_RS22615
chr2	1686122	CDS_nonSynon	FAZ90_RS22615
chr2	1686125	CDS_synon	FAZ90_RS22615
chr2	1686128	CDS_synon	FAZ90_RS22615
chr2	1686131	CDS_synon	FAZ90_RS22615
chr2	1686143	CDS_synon	FAZ90_RS22615
chr2	1686146	CDS_synon	FAZ90_RS22615
chr2	1686149	CDS_synon	FAZ90_RS22615
chr2	1686152	CDS_synon	FAZ90_RS22615
chr2	1686155	CDS_synon	FAZ90_RS22615
chr2	1686158	CDS_synon	FAZ90_RS22615
chr2	1686161	CDS_synon	FAZ90_RS22615
chr2	1686164	CDS_synon	FAZ90_RS22615
chr2	1686167	CDS_synon	FAZ90_RS22615
chr2	1686176	CDS_synon	FAZ90_RS22615
chr2	1686182	CDS_synon	FAZ90_RS22615
chr2	1686212	CDS_synon	FAZ90_RS22615
chr2	1686213	CDS_synon	FAZ90_RS22615
chr2	1686215	CDS_synon	FAZ90_RS22615
chr2	1686218	CDS_synon	FAZ90_RS22615
chr2	1686222	CDS_nonSynon	FAZ90_RS22615
chr2	1686224	CDS_nonSynon	FAZ90_RS22615
chr2	1686228	CDS_nonSynon	FAZ90_RS22615
chr2	1686235	CDS_nonSynon	FAZ90_RS22615
chr2	1686242	CDS_synon	FAZ90_RS22615
chr2	1686248	CDS_synon	FAZ90_RS22615
chr2	1686260	CDS_synon	FAZ90_RS22615
chr2	1686285	CDS_nonSynon	FAZ90_RS22615
chr2	1686308	CDS_synon	FAZ90_RS22615
chr2	1686320	CDS_synon	FAZ90_RS22615

## Sheet: TableS13
Table S13. The list of SNP clusters identified by SweepCluster for ecoSNPs in V. cyclitrophicus.
Chr.	ClusterID in Ref.	FirstSNP	LastSNP	ClusterSize	ClusterLength	p-value	Genes in the cluster	GeneID
chr1	1	2999463	3017933	50	18471	<1E-8
							ribonuclease R rnr	FAZ90_RS13520
							amidohydrolase	FAZ90_RS13525
							sel1 repeat family protein	FAZ90_RS13530
							adenylosuccinate synthase	FAZ90_RS13540
							DUF2065 domain-containing protein	FAZ90_RS13545
							protease modulator HflC	FAZ90_RS13550
							FtsH protease activity modulator HflK	FAZ90_RS13555
							GTPase HflX	FAZ90_RS13560
							RNA chaperone Hfq	FAZ90_RS13565
							tRNA (adenosine(37)-N6)-dimethylallyltransferase MiaA	FAZ90_RS13570
							DNA mismatch repair endonuclease MutL	FAZ90_RS13575
							N-acetylmuramoyl-L-alanine amidase	FAZ90_RS13580
							tRNA (adenosine(37)-N6)-threonylcarbamoyltransferase complex ATPase subunit type 1 TsaE	FAZ90_RS13585
							tRNA epoxyqueuosine(34) reductase QueG	FAZ90_RS13590
chr1	3	3022425	3038568	53	16144	<1E-8
chr1	3	3044230	3045684	63	1455	<1E-8
chr1	3	3052101	3059345	158	7245	<1E-8
							phosphatidylserine decarboxylase psd	FAZ90_RS13690
							SLC13/DASS family transporter	FAZ90_RS13695
							methyl-accepting chemotaxis protein	FAZ90_RS13700
							DMT family transporter	FAZ90_RS13705
							elongation factor P--(R)-beta-lysine ligase epmA	FAZ90_RS13710
							fumarate reductase (quinol) flavoprotein subunit frdA	FAZ90_RS13715
							succinate dehydrogenase/fumarate reductase iron-sulfur subunit	FAZ90_RS13720
							fumarate reductase subunit FrdC	FAZ90_RS13725
							fumarate reductase subunit FrdD	FAZ90_RS13730
							elongation factor P efp	FAZ90_RS13735
							EF-P beta-lysylation protein EpmB	FAZ90_RS13740
							MgtC/SapB family protein	FAZ90_RS13745
							hypothetical protein	FAZ90_RS13750
							MCP four helix bundle domain-containing protein	FAZ90_RS13755
							DMT family transporter	FAZ90_RS13760
							GGDEF domain-containing response regulator	FAZ90_RS13765
							response regulator	FAZ90_RS13770
							CHASE domain-containing protein	FAZ90_RS13775
							GGDEF domain-containing protein	FAZ90_RS13780
							sensor domain-containing diguanylate cyclase	FAZ90_RS13785
							diguanylate cyclase	FAZ90_RS13790
							diguanylate cyclase	FAZ90_RS13795
							PAS domain S-box protein	FAZ90_RS13800
							chaperonin GroEL	FAZ90_RS13805
							co-chaperone GroES	FAZ90_RS13810
							MATE family efflux transporter	FAZ90_RS13815
							methylated-DNA--[protein]-cysteine S-methyltransferase	FAZ90_RS13820
							nucleotidyltransferase domain-containing protein	FAZ90_RS13830
							nucleotidyltransferase substrate binding protein	FAZ90_RS13835
							2,3-bisphosphoglycerate-independent phosphoglycerate mutase	FAZ90_RS13840
chr2	12	307956	307979	6	24	<1E-8
							SgrR family transcriptional regulator	FAZ90_RS16555
chr2	11	353294	354071	27	778	<1E-8
							LysR family transcriptional regulator	FAZ90_RS16800
chr2	10	533257	533284	6	28	<1E-8
							S9 family peptidase	FAZ90_RS17530
chr2	8	744397	745417	35	1021	<1E-8
							Hypothetical protein	FAZ90_RS18465
							HAMP domain-containing protein	FAZ90_RS18470
chr2	13	1514577	1525409	36	10833	<1E-8
							glycosyltransferase family 4 protein	FAZ90_RS21880
							YeeE/YedE family protein	FAZ90_RS21885
							YeeE/YedE family protein	FAZ90_RS21890
							endonuclease/exonuclease/phosphatase family protein	FAZ90_RS21895
							anaerobic ribonucleoside-triphosphate reductase nrdD	FAZ90_RS21900
							anaerobic ribonucleoside-triphosphate reductase-activating protein nrdG	FAZ90_RS21905
							aspartate/tyrosine/aromatic aminotransferase	FAZ90_RS21910
							ATP-dependent zinc protease	FAZ90_RS21915
							ABC-F family ATPase	FAZ90_RS21920
							hypothetical protein	FAZ90_RS21925
							NirD/YgiW/YdeI family stress tolerance protein	FAZ90_RS21930
chr2	7	1642124	1642167	2	44	1.2x1E-5
							Formate--tetrahydrofolate ligase	FAZ90_RS22415
chr2	6	1685459	1686320	103	862	<1E-8
							Sigma-70 family RNA polymerase sigma factor	FAZ90_RS22615
