# Supplementary material for: SweepCluster: A SNP clustering tool for detecting gene-specific sweeps in prokaryotes
Source: BMC Bioinformatics. 2022 Jan 6;23:19. doi: 10.1186/s12859-021-04533-6 (PMC8734265; doi:10.1186/s12859-021-04533-6)
Supplement: Supplementary file 8 — Additional file 8: Cluster detection at the known gene loci under positive selection from the human 1000 Genomes Project genotype datasets. [file 12859_2021_4533_MOESM8_ESM.xlsx]

## Sheet: Sheet2
Additional file 8: Cluster detection at the known gene loci under positive selection.
Gene_Loci_Catolog	Chr	First_SNP	Last_SNP	Cluster_Size	Cluster_Length (bp)	p-Value	Gene_Loci_of_deteced_cluster
LCT	chr2	136398174	136633771	57	235598	5.65e-06	LCT;MCM6;R3HDM1;ZRANB3
EDAR	chr2	109483295	109629073	132	145779	<1.0E-08	EDAR;CCDC138;RANBP2;LIMS1
EXOC6B	chr2	72416387	73052351	388	635965	<1.0E-08	EXOC6B
SYT1	chr12						SYT1
FMNL3	chr12	49926025	50190667	119	264643	<1.0E-08	FMNL3
KITLG	chr12	88832724	89070723	121	238000	<1.0E-08	KITLG
ABCC11	chr16	48258198	48276823	2	18626	0.343161	ABCC11
PCDH15	chr10	55548080	55791316	142	243237	<1.0E-08	PCDH15
NNT	chr5	43239531	43615011	303	375481	<1.0E-08	TMEM267;C5orf34;PAIP1;NNT
MATP/SLC45A2	chr5						MATP/SLC45A2
SPRED3	chr19	38757315	38999689	15	242375	0.99995	GGN;SPRED3;RASGRP4
ZNF211	chr19						ZNF211
SLC12A1	chr15	48480423	48700213	99	219791	<1.0E-08	SLC12A1;DUT
SLC24A5	chr15	48116397	48480422	139	364026	<1.0E-08	LINC01491;SLC24A5;MYEF2
HERC2	chr15	28072701	28463266	262	390566	<1.0E-08	OCA2;HERC2
HEMGN	chr9	100660284	100675944	6	15661	0.00569549	TRMO;HEMGN
TYRP1	chr9						TYRP1
SPATA6L	chr9	4523382	4892364	81	368983	<1.0E-08	SLC1A1;SPATA6L;AK3
SLC27A4	chr9	130903399	131228924	118	325526	<1.0E-08	SWI5;TRUB2;COQ4;SLC27A4
ITGAE	chr17	3584972	3736942	24	151971	4.718e-05	ITGAE
Highlight in red: two gene loci are not significant in SweepCluster results.
Highlight in yellow: four gene loci were not detected by SweepCluster.
